# Supplementary material for: Updated clusters of orthologous genes for Archaea: a complex ancestor of the Archaea and the byways of horizontal gene transfer
Source: Biol Direct. 2012 Dec 14;7:46. doi: 10.1186/1745-6150-7-46 (PMC3534625; doi:10.1186/1745-6150-7-46)
Supplement: Additional file 1 — The archaeal ribosome phylogeny. The phylogenetic tree reconstructed for concatenated alignments of ribosomal proteins using FastTree program, Newick format. [file 1745-6150-7-46-S1.txt]

(((((((((((((Methanohalobium_evestigatum_Z_7303_uid49857:0.23392000, Methanosalsum_zhilinae_DSM_4017_uid68249:0.17028000)1:0.03103000, (Methanohalophilus_mahii_DSM_5219_uid47313:0.18386000, Methanococcoides_burtonii_DSM_6242_uid58023:0.15377000)2:0.04273000)3:0.05692000, ((Methanosarcina_mazei_Go1_uid57893:0.03226000, Methanosarcina_acetivorans_C2A_uid57879:0.02601000)4:0.02639000, Methanosarcina_barkeri_Fusaro_uid57715:0.05280000)5:0.17517000)6:0.16181000, (Methanosaeta_thermophila_PT_uid58469:0.19392000, Methanosaeta_concilii_GP6_uid66207:0.22110000)7:0.20975000)8:0.04744000, (uncultured_methanogenic_archaeon_RC_I_uid61623:0.13578000, Methanocella_paludicola_SANAE_uid42887:0.15374000)9:0.25889000)10:0.04220000, ((((Methanosphaerula_palustris_E1_9c_uid59193:0.18426000, Candidatus_Methanoregula_boonei_6A8_uid58815:0.19725000)11:0.05223000, Methanospirillum_hungatei_JF_1_uid58181:0.26625000)12:0.03860000, (Methanoplanus_petrolearius_DSM_11571_uid52695:0.23669000, Methanoculleus_marisnigri_JR1_uid58561:0.19109000)13:0.03476000)14:0.05175000, Methanocorpusculum_labreanum_Z_uid58785:0.30448000)15:0.23970000)16:0.04318000, (((((((Haloarcula_marismortui_ATCC_43049_uid57719:0.00742000, Haloarcula_hispanica_ATCC_33960_uid72475:0.00700000)17:0.09312000, Halomicrobium_mukohataei_DSM_12286_uid59107:0.09976000)18:0.04122000, Halorhabdus_utahensis_DSM_12940_uid59189:0.13727000)19:0.04740000, Natronomonas_pharaonis_DSM_2160_uid58435:0.15896000)20:0.03538000, (((Haloterrigena_turkmenica_DSM_5511_uid43501:0.04554000, Natrialba_magadii_ATCC_43099_uid46245:0.05316000)21:0.01773000, Halopiger_xanaduensis_SH_6_uid68105:0.03256000)22:0.11008000, Halalkalicoccus_jeotgali_B3_uid50305:0.16210000)23:0.03172000)24:0.02086000, (((Halogeometricum_borinquense_DSM_11551_uid54919:0.06687000, Haloquadratum_walsbyi_DSM_16790_uid58673:0.15386000)25:0.02949000, Haloferax_volcanii_DS2_uid46845:0.10563000)26:0.04071000, (halophilic_archaeon_DL31_uid72619:0.16166000, Halorubrum_lacusprofundi_ATCC_49239_uid58807:0.14096000)27:0.03449000)28:0.06207000)29:0.03110000, (Halobacterium_salinarum_R1_uid61571:0.00176000, Halobacterium_NRC_1_uid57769:0.00061000)30:0.18627000)31:0.47828000)32:0.10465000, (((Archaeoglobus_veneficus_SNP6_uid65269:0.14293000, Archaeoglobus_fulgidus_DSM_4304_uid57717:0.14444000)33:0.04867000, Archaeoglobus_profundus_DSM_5631_uid43493:0.13186000)34:0.03076000, Ferroglobus_placidus_DSM_10642_uid40863:0.11805000)35:0.26553000)36:0.06546000, (((Thermoplasma_acidophilum_DSM_1728_uid61573:0.08527000, Thermoplasma_volcanium_GSS1_uid57751:0.09460000)37:0.20104000, (Ferroplasma_acidarmanus_fer1:0.21895000, Picrophilus_torridus_DSM_9790_uid58041:0.15525000)38:0.14585000)39:0.32115000, Aciduliprofundum_boonei_T469_uid43333:0.26398000)40:0.20180000)41:0.05694000, ((((((((Methanococcus_maripaludis_C7_uid58847:0.00507000, Methanococcus_maripaludis_C6_uid58947:0.00650000)42:0.00962000, Methanococcus_maripaludis_C5_uid58741:0.01154000)43:0.00820000, (Methanococcus_maripaludis_XI_uid70729:0.00058000, Methanococcus_maripaludis_S2_uid58035:0.00078000)44:0.01527000)45:0.04722000, Methanococcus_vannielii_SB_uid58767:0.06685000)46:0.05975000, Methanococcus_voltae_A3_uid49529:0.13226000)47:0.09005000, (Methanothermococcus_okinawensis_IH1_uid51535:0.06249000, Methanococcus_aeolicus_Nankai_3_uid58823:0.13647000)48:0.05149000)49:0.13599000, Methanotorris_igneus_Kol_5_uid67321:0.06968000)50:0.05950000, ((((Methanocaldococcus_jannaschii_DSM_2661_uid57713:0.00891000, Methanocaldococcus_FS406_22_uid42499:0.00871000)51:0.00914000, Methanocaldococcus_fervens_AG86_uid59347:0.02340000)52:0.01097000, Methanocaldococcus_vulcanius_M7_uid41131:0.04901000)53:0.03679000, Methanocaldococcus_infernus_ME_uid48803:0.10064000)54:0.08935000)55:0.25075000)56:0.02820000, ((((((Methanobacterium_AL_21_uid63623:0.10362000, Methanobacterium_SWAN_1_uid67359:0.09843000)57:0.06781000, Methanosphaera_stadtmanae_DSM_3091_uid58407:0.25168000)58:0.05178000, (Methanobrevibacter_ruminantium_M1_uid45857:0.12659000, Methanobrevibacter_smithii_ATCC_35061_uid58827:0.14237000)59:0.11504000)60:0.05600000, (Methanothermobacter_marburgensis_Marburg_uid51637:0.01918000, Methanothermobacter_thermautotrophicus_Delta_H_uid57877:0.02772000)61:0.09780000)62:0.13565000, Methanothermus_fervidus_DSM_2088_uid60167:0.17643000)63:0.16332000, Methanopyrus_kandleri_AV19_uid57883:0.35917000)64:0.04382000)65:0.05574000, ((((((Pyrococcus_horikoshii_OT3_uid57753:0.02182000, Pyrococcus_NA2_uid66551:0.02002000)66:0.00683000, Pyrococcus_abyssi_GE5_uid62903:0.01625000)67:0.01519000, Pyrococcus_furiosus_DSM_3638_uid57873:0.02844000)68:0.02714000, Pyrococcus_yayanosii_CH1_uid68281:0.02823000)69:0.05862000, (((Thermococcus_gammatolerans_EJ3_uid59389:0.01123000, Thermococcus_AM4_uid54735:0.01098000)70:0.02360000, Thermococcus_kodakarensis_KOD1_uid58225:0.03062000)71:0.01794000, (Thermococcus_onnurineus_NA1_uid59043:0.02361000, Thermococcus_4557_uid70841:0.04120000)72:0.01704000)73:0.05898000)74:0.00841000, (Thermococcus_barophilus_MP_uid54733:0.03710000, Thermococcus_sibiricus_MM_739_uid59399:0.12447000)75:0.01388000)76:0.28697000)77:0.07818000, Nanoarchaeum_equitans_Kin4_M_uid58009:0.74298000, (((((((((Sulfolobus_islandicus_L_D_8_5_uid43679:0.00025000, Sulfolobus_islandicus_L_S_2_15_uid58871:0.00037000)78:0.00025000, (Sulfolobus_islandicus_Y_G_57_14_uid58923:0.00037000, Sulfolobus_islandicus_Y_N_15_51_uid58825:0.00122000)79:0.00025000)80:0.00185000, (Sulfolobus_islandicus_M_16_4_uid58841:0.00025000, (Sulfolobus_islandicus_M_14_25_uid58849:0.00085000, Sulfolobus_islandicus_M_16_27_uid58851:0.00149000)81:0.00013000)82:0.00037000)83:0.02888000, Sulfolobus_solfataricus_P2_uid57721:0.02473000)84:0.15403000, (((Metallosphaera_cuprina_Ar_4_uid66329:0.10816000, Metallosphaera_sedula_DSM_5348_uid58717:0.07978000)85:0.17490000, Acidianus_hospitalis_W1_uid66875:0.15464000)86:0.06383000, (Sulfolobus_acidocaldarius_DSM_639_uid58379:0.18441000, Sulfolobus_tokodaii_7_uid57807:0.12025000)87:0.07654000)88:0.03291000)89:0.30384000, (((((Desulfurococcus_mucosus_DSM_2162_uid62227:0.07538000, Desulfurococcus_kamchatkensis_1221n_uid59133:0.08423000)90:0.08970000, Thermosphaera_aggregans_DSM_11486_uid48993:0.15021000)91:0.12036000, (Staphylothermus_marinus_F1_uid58719:0.01707000, Staphylothermus_hellenicus_DSM_12710_uid45893:0.02212000)92:0.14083000)93:0.14073000, (((Acidilobus_saccharovorans_345_15_uid51395:0.38893000, Aeropyrum_pernix_K1_uid57757:0.24390000)94:0.13403000, Ignicoccus_hospitalis_KIN4_I_uid58365:0.32886000)95:0.03760000, (Hyperthermus_butylicus_DSM_5456_uid57755:0.14805000, Pyrolobus_fumarii_1A_uid73415:0.13231000)96:0.11299000)97:0.04122000)98:0.04283000, Ignisphaera_aggregans_DSM_17230_uid51875:0.42166000)99:0.04235000)100:0.09978000, ((((((Pyrobaculum_aerophilum_IM2_uid57727:0.05154000, Pyrobaculum_arsenaticum_DSM_13514_uid58409:0.07989000)101:0.02100000, (Pyrobaculum_islandicum_DSM_4184_uid58635:0.06834000, Thermoproteus_neutrophilus_V24Sta_uid58421:0.07662000)102:0.02005000)103:0.03136000, Pyrobaculum_calidifontis_JCM_11548_uid58787:0.06994000)104:0.11580000, (Thermoproteus_tenax_Kra_1_uid74443:0.10716000, Thermoproteus_uzoniensis_768_20_uid65089:0.08638000)105:0.11525000)106:0.14195000, ((Vulcanisaeta_distributa_DSM_14429_uid52827:0.02718000, Vulcanisaeta_moutnovskia_768_28_uid63631:0.06603000)107:0.19798000, Caldivirga_maquilingensis_IC_167_uid58711:0.34969000)108:0.07845000)109:0.20289000, Thermofilum_pendens_Hrk_5_uid58563:0.40815000)110:0.10152000)111:0.07942000, ((((Nitrosoarchaeum_koreensis_MY1_MY1:0.03955000, Nitrosoarchaeum_limnia_SFB1:0.03850000)112:0.07928000, Nitrosopumilus_maritimus_SCM1_uid58903:0.07905000)113:0.12533000, Cenarchaeum_symbiosum_A_uid61411:0.20195000)114:0.62569000, Caldiarchaeum_subterraneum:0.58771000)115:0.14612000)116:0.04624000, Candidatus_Korarchaeum_cryptofilum_OPF8_uid58601:0.67740000)117:0.06146000)118;
