# Supplementary material for: Updated clusters of orthologous genes for Archaea: a complex ancestor of the Archaea and the byways of horizontal gene transfer
Source: Biol Direct. 2012 Dec 14;7:46. doi: 10.1186/1745-6150-7-46 (PMC3534625; doi:10.1186/1745-6150-7-46)
Supplement: Additional file 2 — The inferred LACA genome content. Posterior probabilities for the presence of an arCOG in LACA genome. [file 1745-6150-7-46-S2.xlsx]

## Sheet: LACA
Family	p(LACA)	Annotation
arCOG00001	0.984497	Predicted transcriptional regulator, PadR family
arCOG00002	0.986076	Predicted transcriptional regulator, PadR family
arCOG00009	0.986267	Amino acid transporter
arCOG00014	0.999707	Sugar kinase, ribokinase family
arCOG00016	0.951739	Sugar kinase, ribokinase family
arCOG00017	0.998023	Predicted transcriptional regulator
arCOG00018	0.999707	Predicted sugar kinase
arCOG00020	0.999724	Hydroxymethylpyrimidine/phosphomethylpyrimidine kinase
arCOG00021	0.988291	Predicted transcriptional regulator fused phosphomethylpyrimidine kinase, involved in the thiamin biosynthesis
arCOG00024	0.814058	Glycerol kinase
arCOG00029	0.999707	Orotate phosphoribosyltransferase
arCOG00031	0.891841	Adenine/guanine phosphoribosyltransferase or related PRPP-binding protein
arCOG00032	0.988559	SAM-dependent methyltransferase fused to PUA domain
arCOG00033	0.999999	Wybutosine (yW) biosynthesis enzyme, Trm5 methyltransferase
arCOG00034	0.999859	Predicted glutamine amidotransferase involved in pyridoxine biosynthesis
arCOG00035	0.999998	Predicted ATPase of PP-loop superfamily
arCOG00036	0.659196	Predicted ATPase of PP-loop superfamily
arCOG00038	0.999999	tRNA S(4)U 4-thiouridine synthase
arCOG00039	0.999426	Predicted PP-loop superfamily ATPase
arCOG00040	0.999711	Predicted phosphoribosyltransferase
arCOG00042	0.999999	tRNA(Ile)-lysidine synthase MesJ
arCOG00043	0.97945	ATP-utilizing enzyme of the PP-loop superfamily
arCOG00047	0.999999	Predicted DNA modification methylase
arCOG00048	0.995237	Predicted N6-adenine-specific DNA methylase
arCOG00050	0.999315	Spermidine synthase
arCOG00053	0.999768	3-hexulose-6-phosphate synthase or related protein
arCOG00054	0.998595	Predicted archaeal methyltransferase
arCOG00056	0.955521	Predicted RNA-binding protein, contains THUMP domain
arCOG00057	0.999711	Glucosamine 6-phosphate synthetase
arCOG00060	0.638216	Cystathionine beta-lyase/cystathionine gamma-synthase
arCOG00062	0.999826	Predicted amidohydrolase
arCOG00063	0.999707	CTP synthase (UTP-ammonia lyase)
arCOG00064	0.978244	Carbamoylphosphate synthase small subunit
arCOG00065	0.999777	Selenocysteine lyase/Cysteine desulfurase
arCOG00066	0.87149	Cysteine sulfinate desulfinase/cysteine desulfurase or related enzyme
arCOG00067	0.999707	Phosphoribosylpyrophosphate synthetase
arCOG00068	0.999863	Predicted sugar phosphate isomerase involved in capsule formation
arCOG00069	0.999707	NH3-dependent NAD+ synthetase
arCOG00070	0.999726	Glycine/serine hydroxymethyltransferase
arCOG00071	0.999548	Asparagine synthase (glutamine-hydrolyzing)
arCOG00073	0.980969	PAPS reductase related enzyme fused to RNA-binding PUA domain and ferredoxin domain
arCOG00076	0.681963	Glycine cleavage system protein P (pyridoxal-binding), C-terminal domain
arCOG00077	0.681963	Glycine cleavage system protein P (pyridoxal-binding), N-terminal domain
arCOG00078	0.999999	Fibrillarin-like rRNA methylase
arCOG00081	0.999707	Orotidine-5'-phosphate decarboxylase
arCOG00082	0.997626	Serine-pyruvate aminotransferase/archaeal aspartate aminotransferase
arCOG00084	0.986578	Predicted RNA-binding protein, contains THUMP domain
arCOG00085	0.999712	GMP synthase, PP-ATPase domain/subunit
arCOG00086	0.999451	Anthranilate/para-aminobenzoate synthase component II
arCOG00087	0.999712	GMP synthase - Glutamine amidotransferase domain
arCOG00089	0.999585	Glutamine amidotransferase
arCOG00093	0.999523	Glutamine phosphoribosylpyrophosphate amidotransferase
arCOG00095	0.69946	Glutamate synthase domain 1
arCOG00096	0.655123	Glutamate synthase domain 3
arCOG00102	0.999548	Phosphoribosylformylglycinamidine (FGAM) synthase, glutamine amidotransferase domain
arCOG00104	0.605828	Formaldehyde-activating enzyme nesessary for methanogenesis
arCOG00105	0.733536	Cobyric acid synthase
arCOG00106	0.605401	Cobyrinic acid a,c-diamide synthase
arCOG00109	0.999999	Methylase of polypeptide chain release factors
arCOG00110	0.96964	16S RNA G1207 methylase RsmC
arCOG00112	0.991978	Argininosuccinate synthase
arCOG00113	0.873311	7-keto-8-aminopelargonate synthetase or related enzyme
arCOG00115	0.980063	DNA modification methylase
arCOG00118	0.972845	Predicted pyridoxal phosphate-dependent enzyme apparently involved in regulation of cell wall biogenesis
arCOG00130	0.999708	Permease of the major facilitator superfamily
arCOG00131	0.790387	Permease of the major facilitator superfamily
arCOG00132	0.763464	Permease of the major facilitator superfamily
arCOG00135	0.548573	Permease of the major facilitator superfamily
arCOG00143	0.957543	Permease of the major facilitator superfamily
arCOG00144	0.733252	Permease of the major facilitator superfamily
arCOG00149	0.576914	ABC-type sugar transport system, periplasmic component
arCOG00151	0.674235	ABC-type sugar transport system, periplasmic component
arCOG00153	0.613411	ABC-type trehalose transport system, periplasmic component
arCOG00163	0.677683	ABC-type Fe3+ transport system, permease component
arCOG00164	0.999825	ABC-type sulfate transport system, permease component
arCOG00166	0.640126	ABC-type tungstate transport system, periplasmic component
arCOG00167	0.99478	ABC-type phosphate transport system, permease component
arCOG00168	0.999846	ABC-type phosphate transport system, permease component
arCOG00169	0.745059	ABC-type nitrate/sulfonate/bicarbonate transport system, permease component
arCOG00175	0.991213	ABC-type sugar transport system, ATPase component
arCOG00177	0.949232	ABC-type spermidine/putrescine transport system, ATPase component
arCOG00180	0.634872	ABC-type sugar transport system, ATPase component
arCOG00181	0.999831	ABC-type dipeptide/oligopeptide/nickel transport system, ATPase component
arCOG00182	0.858316	ABC-type dipeptide/oligopeptide/nickel transport system, ATPase component
arCOG00184	0.999854	ABC-type oligopeptide transport system, ATPase component
arCOG00185	0.503035	ATPase component of various ABC-type transport system, contain duplicated ATPase
arCOG00187	0.999999	Predicted ATPase, RNase L inhibitor (RLI) homolog
arCOG00188	0.976949	ABC-type cobalt transport system, ATPase component
arCOG00193	0.978259	ABC-type nitrate/sulfonate/bicarbonate transport system, ATPase component
arCOG00194	0.999531	ABC-type multidrug transport system, ATPase component
arCOG00196	0.799333	ABC-type multidrug transport system, ATPase component
arCOG00198	0.995442	ABC-type cobalamin/Fe3+-siderophores transport system, ATPase component
arCOG00201	0.997444	ABC-type Mn/Zn transport system, ATPase component
arCOG00202	0.993529	ABC-type cobalt transport system, ATPase component
arCOG00213	0.999846	ABC-type phosphate transport system, periplasmic component
arCOG00214	0.999708	Molybdopterin biosynthesis enzyme
arCOG00215	0.999537	Predicted nucleotide-utilizing enzyme related to molybdopterin-biosynthesis enzyme MoeA
arCOG00216	0.999775	Molybdopterin biosynthesis enzyme
arCOG00217	0.99986	Molybdopterin biosynthesis enzyme
arCOG00219	0.999863	ABC-type molybdate transport system, periplasmic component
arCOG00223	0.989844	N-terminal domain of molybdenum-binding protein
arCOG00228	0.673365	Molybdopterin-binding protein
arCOG00229	0.640126	ABC-type tungstate transport system, permease component
arCOG00230	0.597109	Periplasmic molybdate-binding protein/domain
arCOG00231	0.999856	ABC-type phosphate transport system, ATPase component
arCOG00232	0.999756	Phosphate uptake regulator
arCOG00235	0.999864	2-keto-4-pentenoate hydratase/2-oxohepta-3-ene-1,7-dioic acid hydratase (catechol pathway)
arCOG00237	0.532232	Di- and tricarboxylate transporter
arCOG00238	0.978469	Na+/H+ antiporter NhaD or related arsenite permease
arCOG00245	0.999977	Prephenate dehydrogenase
arCOG00246	0.996919	Malate/lactate dehydrogenase
arCOG00247	0.934126	3-hydroxyisobutyrate dehydrogenase or related beta-hydroxyacid dehydrogenase
arCOG00252	0.990414	UDP-N-acetyl-D-mannosaminuronate dehydrogenase
arCOG00253	0.928537	Predicted UDP-glucose 6-dehydrogenase
arCOG00255	0.999944	Prephenate dehydratase
arCOG00260	0.67886	ABC-type uncharacterized transport system, permease component
arCOG00261	0.678967	Uncharacterized ABC-type transport system, permease component
arCOG00266	0.833806	Sulfite oxidase or related enzyme
arCOG00271	0.997002	Permease of the drug/metabolite transporter (DMT) superfamily
arCOG00272	0.982359	permease of the drug/metabolite transporter (DMT) superfamily
arCOG00279	0.999859	S-adenosylmethionine decarboxylase/arginine decarboxylase
arCOG00280	0.999999	HerA helicase
arCOG00288	0.99986	Nitroreductase
arCOG00296	0.511907	Ferredoxin
arCOG00302	0.947211	Metal-dependent phosphoesterase (PHP family)
arCOG00307	0.999863	RNase P/RNase MRP subunit p30
arCOG00310	0.941134	Peroxiredoxin
arCOG00312	0.999964	Peroxiredoxin
arCOG00318	0.999862	Phosphate uptake regulator
arCOG00321	0.999582	Predicted Zn-dependent protease or their inactivated homolog
arCOG00322	0.999775	Predicted Zn-dependent protease or their inactivated homolog
arCOG00324	0.99996	Deacetylase, including yeast histone deacetylase and acetoin utilization protein
arCOG00328	0.999999	DNA polymerase elongation subunit (family B)
arCOG00333	0.991787	Fe-S oxidoreductase
arCOG00335	0.847389	Uncharacterized conserved protein containing ferredoxin-like domain
arCOG00337	0.985676	FAD/FMN-containing dehydrogenase
arCOG00338	0.986596	Succinate dehydrogenase subunit C
arCOG00347	0.999727	Archaeal enzyme of ATP-grasp superfamily
arCOG00348	0.999795	Archaeal enzyme of ATP-grasp superfamily
arCOG00349	0.997597	Ferredoxin
arCOG00350	0.999892	Predicted GTPase
arCOG00352	0.999999	Predicted GTPase
arCOG00353	0.999861	GTP-binding protein protease modulator
arCOG00354	0.998619	GTPase SAR1 or related small G protein
arCOG00357	0.999999	Predicted GTPase, probable translation factor
arCOG00358	0.999999	Predicted GTPase
arCOG00359	0.999789	Fe2+ transport system protein B
arCOG00362	0.864861	Predicted GTPase
arCOG00367	0.999772	NurA 5'-3' nuclease
arCOG00368	0.999999	ATPase involved in DNA repair, SbcC
arCOG00369	0.68737	Uncharacterized conserved protein
arCOG00370	0.709159	Chromosome segregation ATPase
arCOG00371	0.9588	Chromosome segregation ATPase
arCOG00372	0.83877	Uncharacterized conserved protein
arCOG00373	0.700634	DNA sulfur modification protein DndD, ATPase
arCOG00374	0.696399	Predicted membrane-associated trancriptional regulator
arCOG00385	0.762843	Uncharacterized conserved protein
arCOG00394	0.943334	Transcriptional regulator containing HTH domain, ArsR family
arCOG00397	0.999999	DNA repair exonuclease, SbcD
arCOG00398	0.999587	ASCH domain, predicted RNA-binding domain
arCOG00401	0.999999	Threonyl-tRNA synthetase
arCOG00402	0.999999	Prolyl-tRNA synthetase
arCOG00403	0.999999	Seryl-tRNA synthetase
arCOG00404	0.999999	Histidyl-tRNA synthetase
arCOG00405	0.999999	Glycyl-tRNA synthetase (class II)
arCOG00406	0.999999	Aspartyl/asparaginyl-tRNA synthetase
arCOG00407	0.585102	Aspartyl/asparaginyl-tRNA synthetase
arCOG00409	0.612364	Aspartyl/asparaginyl-tRNA synthetase
arCOG00410	0.999999	Phenylalanyl-tRNA synthetase alpha subunit
arCOG00412	0.999999	Phenylalanyl-tRNA synthetase beta subunit
arCOG00415	0.999999	RecA/RadA recombinase
arCOG00417	0.999166	RecA/RadA recombinase
arCOG00419	0.999994	HIT family hydrolase
arCOG00426	0.747259	DHH superfamily phosphohydrolase/exonuclease
arCOG00427	0.999708	Single-stranded DNA-specific exonuclease RecJ
arCOG00434	0.999977	MoxR-like ATPase
arCOG00436	0.539734	MoxR-like ATPase
arCOG00439	0.999999	Predicted ATPase involved in replication control, Cdc46/Mcm family
arCOG00441	0.905254	MoxR-like ATPase
arCOG00442	0.507075	Uncharacterized protein containing a von Willebrand factor type A (vWA) domain
arCOG00449	0.97672	Nucleotide-binding protein, UspA family
arCOG00455	0.98993	Pyrroline-5-carboxylate reductase
arCOG00458	0.999675	Predicted Zn-dependent protease
arCOG00459	0.999999	EndoIII-related endonuclease
arCOG00463	0.999976	Uri superfamily endonuclease
arCOG00464	0.742222	3-methyladenine DNA glycosylase/8-oxoguanine DNA glycosylase
arCOG00467	0.999999	Cdc6-related protein, AAA superfamily ATPase
arCOG00469	0.999999	ATPase involved in DNA replication HolB, small subunit
arCOG00470	0.999999	ATPase involved in DNA replication HolB, large subunit
arCOG00472	0.709249	orc1/cdc6 family replication initiation protein fused to HTH domain
arCOG00474	0.984189	5-formyltetrahydrofolate cyclo-ligase
arCOG00476	0.999541	4-hydroxybenzoate polyprenyltransferase or related prenyltransferase
arCOG00479	0.596002	Polyprenyltransferase (cytochrome oxidase assembly factor)
arCOG00485	0.999979	Lysyl-tRNA synthetase (class I)
arCOG00486	0.999978	Cysteinyl-tRNA synthetase
arCOG00487	0.999999	Arginyl-tRNA synthetase
arCOG00488	0.999999	DNA polymerase sliding clamp subunit (PCNA homolog)
arCOG00489	0.99551	cob(I)alamin adenosyltransferase
arCOG00492	0.923659	Transcriptional regulators containing a DNA-binding HTH domain and an aminotransferase domain (MocR family)
arCOG00493	0.999707	Glyceraldehyde-3-phosphate dehydrogenase/erythrose-4-phosphate dehydrogenase
arCOG00494	0.999863	Aspartate-semialdehyde dehydrogenase
arCOG00495	0.999845	Acetylglutamate semialdehyde dehydrogenase
arCOG00496	0.999707	3-phosphoglycerate kinase
arCOG00497	0.999998	Zn-dependent hydrolase of the beta-lactamase fold
arCOG00498	0.967437	Metal-dependent hydrolase of the beta-lactamase superfamily II
arCOG00499	0.988024	Metal-dependent hydrolase of the beta-lactamase superfamily
arCOG00500	0.57453	Metal-dependent hydrolase of the beta-lactamase superfamily
arCOG00501	0.999999	Metal-dependent hydrolase of the beta-lactamase superfamily
arCOG00503	0.976231	Metal-dependent hydrolase of the beta-lactamase superfamily II
arCOG00504	0.999855	Metal-dependent hydrolase of the beta-lactamase superfamily II
arCOG00506	0.739826	Uncharacterized flavoprotein
arCOG00509	0.999672	Uncharacterized flavoprotein
arCOG00532	0.981777	Molybdopterin-guanine dinucleotide biosynthesis protein
arCOG00534	0.999845	Molybdopterin converting factor, large subunit
arCOG00535	0.998946	Sulfur transfer protein involved in thiamine biosynthesis
arCOG00536	0.999689	Molybdopterin converting factor, small subunit
arCOG00541	0.988756	Predicted exonuclease of the beta-lactamase fold involved in RNA processing
arCOG00543	0.999999	Predicted metal-dependent RNase, consists of a metallo-beta-lactamase domain and an RNA-binding KH domain
arCOG00545	0.997706	Predicted exonuclease of the beta-lactamase fold involved in RNA processing
arCOG00546	0.993409	mRNA degradation ribonuclease J1/J2 (metallo-beta-lactamase superfamily)
arCOG00547	0.777131	mRNA degradation ribonuclease J1/J2 (metallo-beta-lactamase superfamily)
arCOG00551	0.999999	DNA replication initiation complex subunit, GINS15 family
arCOG00553	0.999708	Replicative SFII helicase
arCOG00555	0.999543	Distinct helicase family with a unique C-terminal domain including a metal-binding cysteine cluster
arCOG00557	0.999999	Lhr-like helicase
arCOG00558	0.679188	Superfamily II DNA and RNA helicase
arCOG00561	0.94422	Predicted membrane-bound dolichyl-phosphate-mannose-protein mannosyltransferase
arCOG00566	0.781498	4-amino-4-deoxy-L-arabinose transferase or related glycosyltransferase of PMT family
arCOG00570	0.999707	Dehydrogenase (flavoprotein)
arCOG00571	0.992454	Succinate dehydrogenase/fumarate reductase, flavoprotein subunit
arCOG00574	0.999822	Ribulose 1,5-bisphosphate synthetase, converts PRPP to RuBP, flavoprotein
arCOG00576	0.989886	Predicted divalent heavy-metal cations transporter
arCOG00578	0.999711	Uncharacterized Zn-finger containing protein
arCOG00579	0.999999	DNA-directed RNA polymerase, subunit M/Transcription elongation factor TFIIS
arCOG00584	0.629252	Ketopantoate hydroxymethyltransferase
arCOG00585	0.999708	Mrp family protein, ATPase, contains iron-sulfur cluster
arCOG00586	0.950406	ATPase involved in chromosome partitioning, ParA family
arCOG00587	0.977448	CO dehydrogenase maturation factor
arCOG00588	0.54486	CO dehydrogenase maturation factor
arCOG00589	0.984498	Antiactivator of flagellar biosynthesis FleN, an ATPase
arCOG00600	0.999725	CBS domain
arCOG00601	0.999971	Protein containing two CBS domains (some fused to C-terminal double-stranded RNA-binding domain of RaiA family)
arCOG00603	0.999706	Dihydroorotate dehydrogenase
arCOG00606	0.999712	CBS domain
arCOG00608	0.981681	Predicted transcriptional regulator with C-terminal CBS domains
arCOG00609	0.985765	Predicted membrane-associated Zn-dependent protease
arCOG00610	0.714948	Predicted transcriptional regulator, contains C-terminal CBS domains
arCOG00612	0.99986	IMP dehydrogenase/GMP reductase
arCOG00613	0.999846	Isopentenyl diphosphate isomerase
arCOG00614	0.999979	Zn-dependent protease
arCOG00617	0.999585	Imidazoleglycerol-phosphate synthase
arCOG00618	0.999585	Phosphoribosylformimino-5-aminoimidazole carboxamide ribonucleotide (ProFAR) isomerase
arCOG00619	0.94856	Glutamate synthase domain 2 and ferredoxin domain
arCOG00624	0.989488	Permease, similar to cation transporter
arCOG00625	0.757442	Mg/Co/Ni transporter MgtE (contains CBS domain)
arCOG00636	0.999775	Hydrogenase maturation factor
arCOG00638	0.999707	Thiamine monophosphate kinase
arCOG00639	0.999543	Phosphoribosylaminoimidazole (AIR) synthetase
arCOG00641	0.999543	Phosphoribosylformylglycinamidine (FGAM) synthase, synthetase domain
arCOG00644	0.965828	Uroporphyrinogen-III methylase
arCOG00650	0.7082	Precorrin-6B methylase 1
arCOG00656	0.952558	Thiamine biosynthesis enzyme ThiH, FO synthase or related uncharacterized enzyme
arCOG00662	0.98786	Biotin synthase-related enzyme
arCOG00663	0.938873	Nucleoside-diphosphate-sugar pyrophosphorylase involved in lipopolysaccharide biosynthesis/translation initiation factor 2B, gamma/epsilon subunit
arCOG00665	0.943761	UDP-glucose pyrophosphorylase
arCOG00666	0.999707	N-acetylglucosamine-1-phosphate uridyltransferase
arCOG00667	0.960245	dTDP-glucose pyrophosphorylase
arCOG00670	0.999715	Phosphatidylglycerophosphate synthase
arCOG00673	0.952859	Predicted sugar nucleotidyltransferase
arCOG00674	0.905154	Phosphatidylglycerophosphate synthase
arCOG00675	0.999999	DNA-directed RNA polymerase, subunit E'
arCOG00676	0.999823	Predicted RNA-binding protein (consists of S1 domain and a Zn-ribbon domain)
arCOG00678	0.999985	RNA-binding protein Rrp4 or related protein (contain S1 domain and KH domain)
arCOG00679	0.98887	Transposase
arCOG00689	0.999707	Dihydroorotase or related cyclic amidohydrolase
arCOG00691	0.981276	Predicted metal-dependent hydrolase with the TIM-barrel fold
arCOG00692	0.969822	Cytosine deaminase or related metal-dependent hydrolase
arCOG00693	0.816305	Adenine deaminase
arCOG00695	0.999745	Cytosine deaminase or related metal-dependent hydrolase
arCOG00696	0.947761	Imidazolonepropionase or related amidohydrolase
arCOG00701	0.85028	Glycerophosphoryl diester phosphodiesterase
arCOG00702	0.8801	Subtilisin-like serine protease
arCOG00706	0.987685	Aldehyde:ferredoxin oxidoreductase
arCOG00710	0.625026	PIN domain containing protein
arCOG00711	0.869257	PIN domain containing protein
arCOG00713	0.704897	PIN domain containing protein
arCOG00715	0.787647	PIN domain containing protein
arCOG00717	0.862711	PIN domain containing protein
arCOG00719	0.70823	PIN domain containing protein
arCOG00720	0.509953	PIN domain containing protein
arCOG00721	0.999998	Predicted nucleic acid-binding protein, consists of a PIN domain and a Zn-ribbon module
arCOG00722	0.850999	Predicted antitoxins containing the HTH domain
arCOG00723	0.693061	Uncharacterized conserved protein
arCOG00724	0.761814	Predicted transcriptional regulator, PadR family
arCOG00730	0.802902	PIN domain containing protein
arCOG00732	0.880114	Transcriptional regulator, MarR family
arCOG00748	0.997921	ABC-type dipeptide/oligopeptide/nickel transport system, permease component
arCOG00749	0.841623	ABC-type dipeptide/oligopeptide/nickel transport system, permease component
arCOG00751	0.999788	ABC-type dipeptide/oligopeptide/nickel transport system, permease component
arCOG00754	0.754896	Malate/quinone oxidoreductase or related dehydrogenase
arCOG00755	0.986126	Glycine/D-amino acid oxidase (deaminating)
arCOG00756	0.882007	Glycine cleavage system T protein (aminomethyltransferase)
arCOG00761	0.996256	Uncharacterized conserved protein
arCOG00762	0.892939	Formylmethanofuran dehydrogenase subunit E
arCOG00767	0.999707	Phosphomannomutase
arCOG00769	0.999976	Putative intracellular protease/amidase
arCOG00770	0.999832	Rad3-related DNA helicase
arCOG00771	0.74267	CubicO group peptidase, beta-lactamase class C family
arCOG00777	0.576037	HGG motif-containing thioesterase, possibly involved in aromatic compounds catabolism
arCOG00779	0.999999	Ribosomal protein L15
arCOG00780	0.999999	Ribosomal protein L18E
arCOG00781	0.999999	Ribosomal protein L32E
arCOG00782	0.999999	Ribosomal protein S14
arCOG00784	0.999755	RNase P/RNase MRP subunit p29
arCOG00785	0.999999	Ribosomal protein L29
arCOG00786	0.839266	CRISPR-associated protein Cas4, RecB family exonuclease
arCOG00790	0.668585	CRISPR-associated protein Cas4, RecB family exonuclease
arCOG00792	0.876568	Superfamily I DNA/RNA helicase
arCOG00794	0.627428	CRISPR-associated protein Cas4, RecB family exonuclease
arCOG00806	0.604488	Superfamily I DNA/RNA helicase fused to RecB family endonuclease
arCOG00807	0.999999	Isoleucyl-tRNA synthetase
arCOG00808	0.999999	Valyl-tRNA synthetase
arCOG00809	0.999999	Leucyl-tRNA synthetase
arCOG00810	0.999999	Methionyl-tRNA synthetase
arCOG00811	0.77536	Acetolactate synthase, small subunit
arCOG00812	0.790809	Transcriptional regulator AbrB
arCOG00815	0.853079	Transcriptional regulator AbrB
arCOG00818	0.714864	Transcriptional regulator AbrB
arCOG00826	0.998204	Acetyltransferase (GNAT) family
arCOG00833	0.999707	Acetyltransferase (GNAT) family
arCOG00844	0.910082	Acetyltransferase (GNAT) family
arCOG00853	0.976555	Malic enzyme
arCOG00856	0.651466	Acyl-CoA synthetase (AMP-forming)/AMP-acid ligase II
arCOG00858	0.999707	Uridylate kinase
arCOG00860	0.999707	Isopentenyl phosphate kinase, enzyme of modified mevalonate pathway
arCOG00861	0.999861	Aspartokinase
arCOG00862	0.999842	Acetylglutamate kinase
arCOG00863	0.782531	Carbamate kinase
arCOG00865	0.999999	Archaeal/vacuolar-type H+-ATPase subunit B
arCOG00868	0.999999	Archaeal/vacuolar-type H+-ATPase subunit A
arCOG00869	0.999707	Archaeal/vacuolar-type H+-ATPase subunit E
arCOG00871	0.639399	Superfamily II DNA/RNA helicase, SNF2 family
arCOG00872	0.999999	ERCC4-like helicase
arCOG00874	0.986544	ssDNA-dependent ATPase, helicase superfamily II
arCOG00887	0.767254	Predicted ATPase (AAA+ superfamily)
arCOG00888	0.568714	Predicted ATPase (AAA+ superfamily)
arCOG00890	0.799391	DNA modification methylase
arCOG00891	0.999993	Mg-dependent DNase
arCOG00893	0.992817	Predicted metal-dependent hydrolase (urease superfamily)
arCOG00894	0.99979	Glycosyltransferase
arCOG00895	0.980996	Glycosyltransferase
arCOG00896	0.880665	Glycosyltransferase
arCOG00899	0.99986	Uncharacterized conserved membrane protein
arCOG00905	0.999986	Uracil-DNA glycosylase
arCOG00906	0.999997	Predicted Zn-ribbon RNA-binding protein
arCOG00908	0.999841	Uncharacterized conserved protein
arCOG00910	0.999994	Predicted RNA methylase
arCOG00911	0.999708	Aspartate carbamoyltransferase, catalytic chain
arCOG00912	0.999707	Ornithine carbamoyltransferase
arCOG00914	0.999842	Ornithine/acetylornithine aminotransferase
arCOG00915	0.981487	4-aminobutyrate aminotransferase or related aminotransferase
arCOG00918	0.954983	Glutamate-1-semialdehyde aminotransferase
arCOG00919	0.999999	Holliday junction resolvase
arCOG00921	0.999038	Predicted transcriptional regulator
arCOG00922	0.999977	ABC-type antimicrobial peptide transport system, ATPase component
arCOG00923	0.631192	ABC-type polar amino acid transport system, ATPase component
arCOG00928	0.999981	Endonuclease V homolog
arCOG00929	0.999978	Deoxyinosine 3'endonuclease (endonuclease V)
arCOG00930	0.999708	Molybdenum cofactor biosynthesis enzyme
arCOG00932	0.999853	Uncharacterized conserved protein related to pyruvate formate-lyase activating enzyme
arCOG00933	0.999622	Radical SAM superfamily enzyme
arCOG00934	0.98204	Radical SAM superfamily enzyme
arCOG00936	0.968404	Pyruvate-formate lyase-activating enzyme
arCOG00938	0.999954	Radical SAM superfamily enzyme
arCOG00940	0.981393	Radical SAM superfamily enzyme
arCOG00946	0.999999	Pyruvate-formate lyase-activating enzyme
arCOG00947	0.976859	Pyruvate-formate lyase-activating enzyme
arCOG00951	0.976017	Radical SAM superfamily enzyme
arCOG00952	0.999767	Pyruvate-formate lyase-activating enzyme
arCOG00953	0.95941	Homolog of Wybutosine (yW) biosynthesis enzyme, Fe-S oxidoreductase
arCOG00954	0.903798	Molybdenum cofactor biosynthesis enzyme
arCOG00958	0.503051	Ferredoxin
arCOG00959	0.987808	Ferredoxin
arCOG00964	0.675161	Heterodisulfide reductase, subunit C
arCOG00967	0.999241	tRNA m(1)G methyltransferase
arCOG00968	0.765654	Alpha/beta-knot SAM-dependent RNA methyltransferase
arCOG00969	0.999967	Predicted hydrolase (metallo-beta-lactamase superfamily)
arCOG00970	0.999999	20S proteasome, beta subunit
arCOG00971	0.999999	20S proteasome, alpha subunit
arCOG00972	0.999999	Nicotinamide mononucleotide adenylyltransferase
arCOG00973	0.999983	tRNA or rRNA cytosine-C5-methylase
arCOG00975	0.850992	tRNA or rRNA cytosine-C5-methylase
arCOG00976	0.999778	Protein-L-isoaspartate carboxylmethyltransferase
arCOG00978	0.999999	tRNA(1-methyladenosine) methyltransferase
arCOG00980	0.999999	FKBP-type peptidyl-prolyl cis-trans isomerase 2
arCOG00982	0.999707	Glycerol dehydrogenase or related enzyme
arCOG00984	0.924976	Alcohol dehydrogenase, class IV
arCOG00985	0.999999	Predicted RNA-binding protein (contains PUA domain)
arCOG00986	0.747186	RNA methylase associated PUA domain
arCOG00987	0.999998	Pseudouridine synthase
arCOG00989	0.999999	Queuine/archaeosine tRNA-ribosyltransferase
arCOG00990	0.999692	Queuine tRNA-ribosyltransferase, contain PUA domain
arCOG00991	0.999998	tRNA modification protein, contains pre-PUA and PUA domains
arCOG00993	0.998835	Protein involved in ribosomal biogenesis, contains PUA domain
arCOG00998	0.999999	Small nuclear ribonucleoprotein (snRNP) homolog
arCOG01000	0.999707	Xaa-Pro aminopeptidase
arCOG01001	0.999999	Methionine aminopeptidase
arCOG01005	0.999702	ABC-type metal ion transport system, periplasmic component/surface adhesin
arCOG01006	0.992685	ABC-type Mn2+/Zn2+ transport system, permease component
arCOG01007	0.999362	ABC-type Fe3+-siderophore transport system, permease component
arCOG01008	0.999726	Transcriptional regulator, CopG/Arc/MetJ family (DNA-binding and a metal-binding domains)
arCOG01009	0.999456	Ribbon-helix-helix protein, copG family
arCOG01015	0.999707	Predicted pseudouridylate synthase
arCOG01016	0.999999	DNA-directed RNA polymerase, subunit F (rpoF)
arCOG01018	0.999998	rRNA methylase
arCOG01019	0.955936	SpoU rRNA Methylase family enzyme
arCOG01021	0.758875	ABC-type branched-chain amino acid transport system, periplasmic component
arCOG01025	0.999862	Archaeal shikimate kinase
arCOG01026	0.999036	Predicted sugar kinase
arCOG01027	0.999534	Homoserine kinase
arCOG01028	0.999707	Mevalonate kinase
arCOG01033	0.999864	Shikimate 5-dehydrogenase
arCOG01034	0.991438	Predicted nucleotide kinase
arCOG01035	0.968918	Alanine dehydrogenase, mu-crystallin homolog
arCOG01036	0.943505	Glutamyl-tRNA reductase
arCOG01037	0.999707	Cytidylate kinase
arCOG01038	0.999999	Predicted nucleotide kinase (CMP/AMP kinase related)
arCOG01039	0.99998	Archaeal adenylate kinase
arCOG01040	0.934353	Adenylylsulfate kinase or related kinase
arCOG01042	0.999999	Exosome subunit, RNA binding protein with dsRBD fold
arCOG01043	0.999782	Predicted RNA binding protein with dsRBD fold
arCOG01044	0.974513	Siroheme synthase (precorrin-2 oxidase/ferrochelatase domain)
arCOG01045	0.999706	Dephospho-CoA kinase
arCOG01046	0.99361	Adenylate kinase or related kinase
arCOG01051	0.745677	Transketolase, C-terminal subunit
arCOG01053	0.745925	Transketolase, N-terminal subunit
arCOG01055	0.637418	Predicted transcriptional regulator
arCOG01057	0.982826	Predicted transcriptional regulator
arCOG01068	0.976989	Pyruvate/2-oxoglutarate dehydrogenase complex, dihydrolipoamide dehydrogenase (E3) component or related enzyme
arCOG01069	0.999864	CoA-dependent NAD(P)H Sulfur Oxidoreductase
arCOG01075	0.999863	NUDIX family hydrolase
arCOG01084	0.982372	Predicted pyrophosphatase
arCOG01085	0.999707	Predicted phosphate-binding enzyme, TIM-barrel fold
arCOG01086	0.999531	Tryptophan synthase alpha chain
arCOG01087	0.999707	Triosephosphate isomerase
arCOG01088	0.999531	Indole-3-glycerol phosphate synthase
arCOG01089	0.786784	Thiamine monophosphate synthase
arCOG01091	0.880116	Uncharacterized membrane protein
arCOG01093	0.843728	Protein distantly related to bacterial ferritins
arCOG01094	0.881305	Bacterioferritin (cytochrome b1)
arCOG01095	0.70702	Ferritin
arCOG01096	0.985943	Ferritin-like domain containing protein
arCOG01097	0.998424	Rubrerythrin
arCOG01107	0.999999	Acetylornithine deacetylase/Succinyl-diaminopimelate desuccinylase or related deacylase
arCOG01108	0.825162	Metal-dependent amidase/aminoacylase/carboxypeptidase
arCOG01111	0.999999	Phosphoenolpyruvate synthase/pyruvate phosphate dikinase
arCOG01114	0.746968	Phosphoenolpyruvate synthase/pyruvate phosphate dikinase
arCOG01115	0.997613	tRNA(Ile2) 2-agmatinylcytidine synthetase; containing Zn-ribbon domain and OB-fold domain
arCOG01117	0.999975	Lrp/AsnC family C-terminal domain
arCOG01119	0.680435	GYD domain, alpha/beta barrel superfamily
arCOG01122	0.999707	Ribose 5-phosphate isomerase
arCOG01123	0.999707	Translation initiation factor eIF-2B alpha subunit
arCOG01124	0.967834	Translation initiation factor 2B subunit, eIF-2B alpha/beta/delta family
arCOG01125	0.687499	Translation initiation factor 2B subunit, eIF-2B alpha/beta/delta family
arCOG01130	0.999707	Aspartate/tyrosine/aromatic aminotransferase
arCOG01138	0.861931	Predicted metal-dependent protease of the PAD1/JAB1 superfamily
arCOG01139	0.625265	Predicted metal-dependent protease of the PAD1/JAB1 superfamily
arCOG01141	0.999817	Phosphoesterase
arCOG01143	0.999852	Serine/threonine protein phosphatase PP2A family
arCOG01145	0.999978	Icc family phosphoesterase
arCOG01150	0.999999	Predicted ICC-like phosphoesterase
arCOG01153	0.681665	Predicted phosphohydrolase
arCOG01156	0.7843	Calcineurin-like phosphohydrolase
arCOG01158	0.999863	Phosphoserine phosphatase
arCOG01159	0.999994	Uncharacterized archaeal coiled-coil protein
arCOG01163	0.999843	Isocitrate/isopropylmalate dehydrogenase
arCOG01165	0.999999	DNA topoisomerase VI, subunit B
arCOG01168	0.7629	L-alanine-DL-glutamate epimerase or related enzyme of enolase superfamily
arCOG01169	0.999707	Enolase
arCOG01171	0.999976	RecA-superfamily ATPase implicated in signal transduction
arCOG01174	0.954331	RecA-superfamily ATPase implicated in signal transduction
arCOG01179	0.999999	Translation initiation factor 1 (IF-1)
arCOG01180	0.999999	Serine/threonine protein kinase involved in cell cycle control
arCOG01181	0.99991	RIO-like serine/threonine protein kinase fused to N-terminal HTH domain
arCOG01182	0.999957	Predicted Ser/Thr protein kinase
arCOG01183	0.999999	Subunit of KEOPS complex, contains a domain with ASKHA fold and RIO-type kinase (AP-endonuclease activity)
arCOG01185	0.999999	Mn2+-dependent serine/threonine protein kinase
arCOG01187	0.994817	Hydrogenase maturation factor
arCOG01191	0.986803	HEPN domain containing protein
arCOG01195	0.75057	Minimal nucleotidyltransferase
arCOG01201	0.524349	Minimal nucleotidyltransferase
arCOG01202	0.729763	Minimal nucleotidyltransferase
arCOG01204	0.745901	Minimal nucleotidyltransferase
arCOG01205	0.97814	Minimal nucleotidyltransferase
arCOG01208	0.814296	Minimal nucleotidyltransferase
arCOG01211	0.671285	Minimal nucleotidyltransferase
arCOG01213	0.998118	HAD superfamily hydrolase
arCOG01215	0.627653	HAD superfamily hydrolase
arCOG01217	0.999707	Signal recognition particle 19 kDa protein
arCOG01218	0.999825	Thiol-disulfide isomerase or thioredoxin
arCOG01219	0.999999	N2,N2-dimethylguanosine tRNA methyltransferase
arCOG01221	0.992405	Inosine/xanthosine triphosphatase
arCOG01222	0.999707	Cytidylyltransferase fused to conserved domain of DUF357 family
arCOG01223	0.999758	Predicted nucleotidyltransferase
arCOG01224	0.997624	Uncharacterized conserved protein
arCOG01225	0.996689	GTPase SAR1 or related small G protein
arCOG01226	0.914754	Putative periplasmic protein kinase ArgK or related GTPase of G3E family
arCOG01227	0.999708	Signal recognition particle GTPase
arCOG01228	0.999707	Signal recognition particle GTPase
arCOG01229	0.519826	Predicted GTPase
arCOG01239	0.995045	RNA base methyltransferase family enzyme
arCOG01241	0.999853	Integrase
arCOG01244	0.594872	Intergrase/Recombinase
arCOG01252	0.999761	Lactaldehyde dehydrogenase, Succinate semialdehyde dehydrogenase or other NAD-dependent aldehyde dehydrogenase
arCOG01254	0.987711	Predicted metal-dependent hydrolase related to alanyl-tRNA synthetase HxxxH domain and second additional domain
arCOG01255	0.999999	Alanyl-tRNA synthetase
arCOG01257	0.999999	Chaperonin GroEL (HSP60 family)
arCOG01259	0.999977	Short-chain alcohol dehydrogenase
arCOG01263	0.847344	Short-chain dehydrogenase
arCOG01268	0.999999	DNA-directed RNA polymerase, subunit K/omega
arCOG01278	0.999707	Acetyl-CoA acetyltransferase
arCOG01285	0.999724	Predicted nucleic-acid-binding protein containing a Zn-ribbon
arCOG01290	0.981034	DNA repair photolyase
arCOG01292	0.939678	NADPH-dependent glutamate synthase beta chain or related oxidoreductase
arCOG01296	0.999999	Thioredoxin reductase
arCOG01302	0.994603	Uncharacterized conserved protein
arCOG01303	0.771612	Glycine cleavage system H protein (lipoate-binding)
arCOG01304	0.970374	RecB family endonuclease acting on branched DNA substrates
arCOG01306	0.990788	ATP-dependent 26S proteasome regulatory subunit
arCOG01307	0.575952	Cell division ATPase of the AAA+ class, ESCRT system component
arCOG01308	0.999999	ATPase of the AAA+ class , CDC48 family
arCOG01311	0.985513	Periplasmic serine protease (ClpP class)
arCOG01314	0.927753	Uncharacterized conserved membrane protein
arCOG01316	0.983799	Na+/proline symporter
arCOG01320	0.974622	3,4-dihydroxy-2-butanone 4-phosphate synthase
arCOG01322	0.792604	Archaeal riboflavin synthase
arCOG01323	0.999864	Riboflavin synthase beta-chain
arCOG01324	0.963175	Uridine phosphorylase
arCOG01327	0.99981	Purine nucleoside phosphorylase
arCOG01331	0.999712	Zn-dependent protease with chaperone function
arCOG01333	0.611834	Zn-dependent protease with chaperone function
arCOG01334	0.879916	Zn-dependent protease with chaperone function
arCOG01336	0.999999	Uncharacterized conserved protein
arCOG01337	0.980213	Succinyl-CoA synthetase, beta subunit
arCOG01338	0.999734	Acyl-CoA synthetase, ATP-grasp containing subunit
arCOG01339	0.980213	Succinyl-CoA synthetase, alpha subunit
arCOG01340	0.999757	Acyl-CoA synthetase (NDP forming)
arCOG01341	0.999999	Predicted prefoldin, molecular chaperone implicated in de novo protein folding
arCOG01342	0.999999	Prefoldin, chaperonin cofactor
arCOG01344	0.999999	Ribosomal protein S19E (S16A)
arCOG01346	0.999967	Predicted RNA-binding protein containing KH domain, possibly ribosomal protein
arCOG01347	0.999999	ATP-dependent DNA ligase
arCOG01348	0.999707	NAD kinase
arCOG01349	0.999762	Archaeal fructose-1,6-bisphosphatase or related enzyme of inositol monophosphatase family
arCOG01350	0.988843	Predicted inorganic polyphosphate/ATP-NAD kinase
arCOG01351	0.999825	Homoserine dehydrogenase
arCOG01352	0.999796	Glutamate dehydrogenase/leucine dehydrogenase
arCOG01354	0.999584	Subunit of KEOPS complex (Cgi121BUD32KAE1)
arCOG01355	0.975052	Radical SAM superfamily enzyme
arCOG01356	0.999976	Radical SAM superfamily enzyme
arCOG01357	0.973799	Radical SAM superfamily enzyme
arCOG01358	0.999999	2-methylthioadenine synthetase
arCOG01359	0.994938	Radical SAM superfamily enzyme
arCOG01360	0.987758	MiaB family, Radical SAM enzyme
arCOG01361	0.999786	Histone acetyltransferase
arCOG01365	0.995896	RNase P/RNase MRP subunit POP5
arCOG01367	0.986484	dTDP-4-dehydrorhamnose reductase
arCOG01369	0.999708	Nucleoside-diphosphate-sugar epimerase
arCOG01371	0.987068	dTDP-D-glucose 4,6-dehydratase
arCOG01376	0.676062	Nucleoside-diphosphate-sugar epimerase
arCOG01377	0.832235	Phosphodiesterase of AP superfamily
arCOG01381	0.968133	Glycosyltransferase
arCOG01383	0.986417	Predicted glycosyltransferase
arCOG01385	0.610193	Glycosyltransferase
arCOG01386	0.802229	Glycosyltransferase
arCOG01389	0.980273	Glycosyltransferase
arCOG01392	0.989816	UDP-N-acetylglucosamine 2-epimerase
arCOG01393	0.709813	Glycosyl transferase, related to UDP-glucuronosyltransferase
arCOG01395	0.990639	Lipid-A-disaccharide synthase related glycosyltransferase
arCOG01402	0.657751	SAM-dependent methyltransferase
arCOG01403	0.999999	Glycosyltransferase
arCOG01405	0.743701	Glycosyltransferase
arCOG01407	0.931796	Glycosyltransferase
arCOG01408	0.586804	Glycosyltransferase
arCOG01409	0.668829	Glycosyltransferase
arCOG01410	0.734753	Glycosyltransferase
arCOG01411	0.748303	Glycosyltransferase
arCOG01421	0.894906	Glucan phosphorylase
arCOG01425	0.529087	RecB family nuclease with coiled-coil N-terminal domain
arCOG01430	0.998296	Cysteine synthase
arCOG01432	0.998547	Tryptophan synthase beta-subunit
arCOG01434	0.999707	Threonine synthase and cysteate synthase
arCOG01441	0.757318	CRISPR system related protein, large subunit of CASCADE complex
arCOG01442	0.787812	HD superfamily nuclease
arCOG01444	0.737685	CRISPR-associated helicase Cas3
arCOG01446	0.985943	Transcriptional regulator containing HTH domain, ArsR family
arCOG01452	0.997617	CRISPR-associated protein Cas1
arCOG01459	0.986946	Threonine dehydrogenase or related Zn-dependent dehydrogenase
arCOG01462	0.977626	ABC-type Na+ efflux pump, permease component
arCOG01463	0.972795	ABC-type multidrug transport system, permease component
arCOG01467	0.999179	ABC-type multidrug transport system, permease component
arCOG01471	0.716446	Hemerythrin HHE cation binding domain containing protein
arCOG01472	0.910097	Hemerythrin HHE cation binding domain containing protein
arCOG01474	0.999846	Predicted Co/Zn/Cd cation transporter
arCOG01477	0.637933	Co/Zn/Cd efflux system component
arCOG01481	0.999863	Nicotinic acid phosphoribosyltransferase
arCOG01482	0.995766	Nicotinate-nucleotide pyrophosphorylase
arCOG01483	0.627822	Nicotinate-nucleotide pyrophosphorylase
arCOG01484	0.939063	Pyrimidine reductase, riboflavin biosynthesis
arCOG01486	0.994033	Ribonuclease M5 (contains TOPRIM domain)
arCOG01491	0.990564	Anaerobic dehydrogenase
arCOG01492	0.978915	Uncharacterized anaerobic dehydrogenase
arCOG01500	0.981492	Fe-S-cluster-containing dehydrogenase component
arCOG01502	0.990306	Fe-S-cluster-containing hydrogenase component 2
arCOG01510	0.999999	Single-stranded DNA-binding replication protein A (RPA), large (70 kD) subunit or related ssDNA-binding protein
arCOG01511	0.891325	N-methylhydantoinase A/acetone carboxylase, beta subunit
arCOG01512	0.833727	N-methylhydantoinase B/acetone carboxylase, alpha subunit
arCOG01518	0.999864	Cellulase M or related protein
arCOG01521	0.984716	Phytoene dehydrogenase or related enzyme
arCOG01526	0.999975	Reverse gyrase
arCOG01527	0.999999	Topoisomerase IA
arCOG01529	0.587014	Acyl-coenzyme A synthetase/AMP-(fatty) acid ligase
arCOG01530	0.999708	Molybdenum cofactor biosynthesis enzyme
arCOG01532	0.999707	Undecaprenyl pyrophosphate synthase
arCOG01534	0.981968	ABC-type transport system, periplasmic component
arCOG01537	0.999864	NADH:ubiquinone oxidoreductase subunit 4 (chain M)
arCOG01539	0.999857	NADH dehydrogenase subunit L
arCOG01540	0.844894	NADH dehydrogenase subunit N
arCOG01543	0.999707	NADH dehydrogenase subunit I
arCOG01545	0.903246	Formate hydrogenlyase subunit 4
arCOG01546	0.987197	NADH dehydrogenase subunit H
arCOG01547	0.877565	Ni,Fe-hydrogenase III large subunit and subunit G
arCOG01548	0.999114	NADH dehydrogenase subunit D
arCOG01549	0.973235	Coenzyme F420-reducing hydrogenase, alpha subunit
arCOG01551	0.999715	NADH dehydrogenase subunit C
arCOG01553	0.877565	Ni,Fe-hydrogenase III small subunit
arCOG01554	0.999114	F420H2 dehydrogenase subunit, related to NADH:ubiquinone oxidoreductase 20 kD subunit
arCOG01557	0.845432	NADH dehydrogenase subunit A
arCOG01559	0.999999	Translation elongation factor G, EF-G (GTPase)
arCOG01560	0.999999	Translation initiation factor 2 (IF-2; GTPase)
arCOG01561	0.999999	Translation elongation factor EF-1alpha (GTPase)
arCOG01562	0.824363	GTPase
arCOG01563	0.999999	Translation initiation factor 2, gamma subunit (eIF-2gamma; GTPase)
arCOG01564	0.659104	Selenocysteine-specific translation elongation factor or SelB-II domain
arCOG01565	0.995921	Exopolyphosphatase-related protein
arCOG01568	0.999998	Small-conductance mechanosensitive channel
arCOG01574	0.999998	RNase PH-related exoribonuclease
arCOG01575	0.999997	Ribonuclease PH
arCOG01576	0.999742	Cation transport ATPase
arCOG01578	0.784976	Cation transport ATPase
arCOG01580	0.999999	Transcriptional regulator, IclR family
arCOG01585	0.86663	Transcriptional regulator (Lrp/AsnC family)
arCOG01588	0.816112	lysine biosynthesis protein LysW
arCOG01589	0.999643	Glutathione synthase/glutaminyl transferase/alpha-L-glutamate ligase
arCOG01590	0.967434	Biotin carboxylase
arCOG01594	0.979242	Carbamoylphosphate synthase large subunit
arCOG01599	0.999725	Pyruvate:ferredoxin oxidoreductase or related 2-oxoacid:ferredoxin oxidoreductase, beta subunit
arCOG01601	0.999596	Pyruvate:ferredoxin oxidoreductase or related 2-oxoacid:ferredoxin oxidoreductase, beta subunit
arCOG01602	0.99985	Pyruvate:ferredoxin oxidoreductase or related 2-oxoacid:ferredoxin oxidoreductase, gamma subunit
arCOG01603	0.999678	Pyruvate:ferredoxin oxidoreductase or related 2-oxoacid:ferredoxin oxidoreductase, gamma subunit
arCOG01605	0.99976	Pyruvate:ferredoxin oxidoreductase or related 2-oxoacid:ferredoxin oxidoreductase, delta subunit
arCOG01606	0.961673	Pyruvate:ferredoxin oxidoreductase or related 2-oxoacid:ferredoxin oxidoreductase, alpha subunit and gamma
arCOG01607	0.991207	Pyruvate:ferredoxin oxidoreductase or related 2-oxoacid:ferredoxin oxidoreductase, alpha subunit
arCOG01608	0.999596	Pyruvate:ferredoxin oxidoreductase or related 2-oxoacid:ferredoxin oxidoreductase, alpha subunit
arCOG01609	0.991963	Indolepyruvate ferredoxin oxidoreductase, alpha and beta subunit
arCOG01616	0.999715	D-aminoacyl-tRNA deacylase, involved in ethanol tolerance
arCOG01619	0.822798	Aldo/keto reductase, related to diketogulonate reductase
arCOG01622	0.988754	Predicted dehydrogenase
arCOG01630	0.848097	Putative translation initiation inhibitor, yjgF family
arCOG01640	0.999999	Translation initiation factor 2, beta subunit (eIF-2beta)/eIF-5 N-terminal domain
arCOG01641	0.769655	Predicted RNA-binding protein, contains TRAM domain
arCOG01646	0.985168	Dipeptidyl aminopeptidase/acylaminoacyl-peptidase
arCOG01648	0.979686	Alpha/beta superfamily hydrolase
arCOG01650	0.787143	Lysophospholipase, alpha-beta hydrolase superfamily
arCOG01663	0.794008	Cytotoxic translational repressor of toxin-antitoxin stability system
arCOG01665	0.800679	Cytotoxic translational repressor of toxin-antitoxin stability system
arCOG01668	0.810866	Uncharacterized conserved protein
arCOG01671	0.999711	3-polyprenyl-4-hydroxybenzoate decarboxylase or related decarboxylase
arCOG01672	0.850711	Predicted solute binding protein
arCOG01674	0.999832	Acylphosphatase
arCOG01676	0.999997	Dinucleotide-utilizing enzyme involved in molybdopterin and thiamine biosynthesis
arCOG01678	0.999522	Archaeal S-adenosylmethionine synthetase
arCOG01679	0.805014	Transcriptional regulator containing HTH domain, ArsR family
arCOG01680	0.957958	Transcriptional regulator containing HTH domain, ArsR family
arCOG01681	0.97038	Transcriptional regulator containing HTH domain, ArsR family
arCOG01683	0.72711	Transcriptional regulator containing HTH domain, ArsR family
arCOG01684	0.99734	Predicted transcriptional regulator
arCOG01686	0.761339	Transcriptional regulator containing HTH domain, ArsR family
arCOG01687	0.628982	Transcriptional regulator containing HTH domain, ArsR family
arCOG01688	0.989286	Predicted transcriptional regulator, contains HTH and 4VR domain
arCOG01695	0.999999	Predicted RNA-binding protein homologous to eukaryotic snRNP
arCOG01696	0.999707	2,3-bisphosphoglycerate-independent phosphoglycerate mutase
arCOG01698	0.999843	Homoaconitate hydratase/3-isopropylmalate dehydratase large subunit family protein
arCOG01700	0.999999	Arginase family enzyme
arCOG01701	0.999999	tRNA splicing endonuclease
arCOG01703	0.995699	3-polyprenyl-4-hydroxybenzoate decarboxylase
arCOG01704	0.996789	Phosphopantothenoylcysteine synthetase/decarboxylase
arCOG01705	0.681126	Archaeal flavoprotein
arCOG01710	0.914831	Methylmalonyl-CoA mutase, C-terminal domain/subunit (cobalamin-binding)
arCOG01711	0.999192	Inorganic pyrophosphatase
arCOG01715	0.99972	Cysteine desulfurase activator SufB
arCOG01717	0.999891	Asp-tRNAAsn/Glu-tRNAGln amidotransferase A subunit or related amidase
arCOG01718	0.992373	Asp-tRNAAsn/Glu-tRNAGln amidotransferase B subunit
arCOG01719	0.999999	Archaeal Glu-tRNAGln amidotransferase subunit E (contains GAD domain)
arCOG01722	0.999999	Ribosomal protein S13
arCOG01723	0.999717	Adenylate cyclase, class 2 (thermophilic)
arCOG01724	0.671674	Uncharacterized conserved protein
arCOG01726	0.999707	Geranylgeranyl pyrophosphate synthase
arCOG01728	0.999999	Predicted dioxygenase
arCOG01731	0.990355	Na+-driven multidrug efflux pump
arCOG01734	0.639587	Uncharacterized conserved protein
arCOG01736	0.999999	2'-5' RNA ligase
arCOG01739	0.999999	Signal peptidase I
arCOG01741	0.999999	Release factor eRF1
arCOG01742	0.999999	Peptide chain release factor 1 (eRF1)
arCOG01744	0.996336	Membrane-bound metal-dependent hydrolase
arCOG01747	0.99982	Adenylosuccinate lyase
arCOG01748	0.991978	Argininosuccinate lyase
arCOG01751	0.999999	Ribosomal protein L7AE
arCOG01752	0.999999	Ribosomal protein L30E
arCOG01753	0.999998	Archaeal DNA-binding protein
arCOG01754	0.999712	Phosphoglycerate dehydrogenase or related dehydrogenase
arCOG01755	0.778258	Lactate dehydrogenase or related 2-hydroxyacid dehydrogenase
arCOG01758	0.999999	Ribosomal protein S10
arCOG01760	0.999999	Transcription elongation factor
arCOG01761	0.996083	Transcription elongation factor
arCOG01762	0.999999	DNA-directed RNA polymerase subunit B
arCOG01764	0.999999	TATA-box binding protein (TBP), component of TFIID and TFIIIB
arCOG01767	0.999707	3-hydroxy-3-methylglutaryl CoA synthase
arCOG01768	0.999833	Membrane associated serine protease
arCOG01772	0.517218	L-fucose isomerase or related protein
arCOG01773	0.969147	SAM-dependent methyltransferase
arCOG01790	0.672113	SAM-dependent methyltransferase
arCOG01791	0.985232	SAM-dependent methyltransferase
arCOG01798	0.631192	ABC-type amino acid transport system, permease component
arCOG01799	0.924231	ABC-type amino acid transport/signal transduction system, periplasmic component/domain
arCOG01801	0.924731	TRAP-type uncharacterized transport system, periplasmic component
arCOG01803	0.744066	ABC-type nitrate/sulfonate/bicarbonate transport system, periplasmic component
arCOG01804	0.52833	Predicted transcriptional regulator
arCOG01806	0.755525	ACT domain containing protein
arCOG01808	0.897723	Flp pilus assembly protein TadC
arCOG01809	0.957915	Archaeal flagella assembly protein J
arCOG01811	0.986044	Flp pilus assembly protein TadC
arCOG01812	0.977147	Flp pilus assembly protein TadC
arCOG01817	0.999988	Type IV secretory pathway, VirB11 component, or related ATPase involved in archaeal flagella biosynthesis
arCOG01822	0.956903	Putative archaeal flagellar protein G
arCOG01824	0.641389	Putative archaeal flagellar protein F
arCOG01829	0.95697	Archaeal flagellins
arCOG01831	0.971409	Predicted nucleotidyltransferase
arCOG01832	0.999999	Molecular chaperone (HSP20 family)
arCOG01833	0.86392	Molecular chaperone (HSP20 family)
arCOG01842	0.505467	Putative sterol carrier protein
arCOG01845	0.999976	Predicted metal-sulfur cluster biosynthetic enzyme
arCOG01848	0.98753	Acetyltransferase (isoleucine patch superfamily)
arCOG01849	0.896414	Isoleucine patch superfamily protein
arCOG01857	0.997949	SpoU rRNA Methylase family enzyme
arCOG01860	0.947967	Predicted HD superfamily hydrolase
arCOG01863	0.999999	Predicted transcription factor, homolog of eukaryotic MBF1
arCOG01868	0.84206	Fe2+/Zn2+ uptake regulation protein, fur/PerR
arCOG01869	0.809192	Phosphatidylglycerophosphatase A fused to adenosylcobinamide amidohydrolase, CbiZ
arCOG01870	0.947988	Adenosylcobinamide amidohydrolase
arCOG01871	0.999555	GTP:adenosylcobinamide-phosphate guanylyltransferase
arCOG01872	0.999849	Molybdopterin-guanine dinucleotide biosynthesis protein A
arCOG01876	0.999826	Methionine synthase II (cobalamin-independent)
arCOG01879	0.506441	Dolichol kinase family protein
arCOG01883	0.974656	Thymidylate synthase
arCOG01885	0.999999	Ribosomal protein S17E
arCOG01886	0.999999	Tyrosyl-tRNA synthetase
arCOG01887	0.999999	Tryptophanyl-tRNA synthetase
arCOG01890	0.957147	Leucyl aminopeptidase (aminopeptidase T)
arCOG01891	0.999707	Thymidylate kinase
arCOG01894	0.999999	Endonuclease IV
arCOG01895	0.999853	Sugar phosphate isomerase/epimerase
arCOG01904	0.999707	CTP-dependent Riboflavin kinase
arCOG01906	0.934225	TRAP-type uncharacterized transport system, fused permease component
arCOG01907	0.979993	Uncharacterized conserved protein
arCOG01909	0.999707	Glutamine synthetase
arCOG01910	0.907392	Short-chain alcohol dehydrogenase
arCOG01911	0.96854	Periplasmic serine protease (ClpP class)
arCOG01912	0.837756	Membrane protein implicated in regulation of membrane protease activity
arCOG01915	0.999725	Membrane protease subunit, stomatin/prohibitin homolog
arCOG01917	0.980147	Zn-ribbon domain containing protein
arCOG01919	0.828322	Sec-independent protein secretion pathway component TatC
arCOG01920	0.999999	Transcription antiterminator NusG
arCOG01921	0.994101	Uncharacterized conserved protein
arCOG01923	0.999999	Protein implicated in ribosomal biogenesis, Nop56p homolog
arCOG01924	0.999999	L-asparaginase/archaeal Glu-tRNAGln amidotransferase subunit D
arCOG01931	0.891344	Predicted metal-dependent hydrolase of the TIM-barrel fold
arCOG01937	0.995962	Archaeal serine protease
arCOG01939	0.821355	Lipoate-protein ligase A
arCOG01940	0.999576	Biotin-(acetyl-CoA carboxylase) ligase
arCOG01943	0.999862	Amidase related to nicotinamidase
arCOG01946	0.999999	Ribosomal protein S6E (S10)
arCOG01947	0.990435	Putative threonine efflux protein
arCOG01950	0.999999	Ribosomal protein L24E
arCOG01951	0.999936	Predicted P-loop ATPase fused to an acetyltransferase
arCOG01952	0.999707	Putative translation factor (SUA5)
arCOG01953	0.988875	Kef-type K+ transport system, membrane component
arCOG01957	0.99574	K+ transport system, NAD-binding component
arCOG01958	0.943371	Kef-type K+ transport system, predicted NAD-binding component
arCOG01963	0.989818	PhoU-like domain fused to TrkA-C domain
arCOG01972	0.999864	Thiol-disulfide isomerase or thioredoxin
arCOG01978	0.99952	Dihydropteroate synthase or related enzyme
arCOG01981	0.999999	Transcription initiation factor TFIIIB, Brf1 subunit/Transcription initiation factor TFIIB
arCOG01982	0.961211	Predicted TIM-barrel enzyme
arCOG01983	0.999488	Phosphoribosylanthranilate isomerase
arCOG01986	0.66015	Acyl CoA:acetate/3-ketoacid CoA transferase
arCOG01988	0.999999	Translation elongation factor EF-1beta
arCOG01989	0.999999	Predicted Zn-ribbon RNA-binding protein with a function in translation
arCOG01994	0.996612	Uncharacterized membrane protein
arCOG01996	0.5092	Uncharacterized membrane protein
arCOG01997	0.999731	Multiple antibiotic transporter
arCOG01998	0.994063	Acetolactate synthase large subunit or other thiamine pyrophosphate-requiring enzyme
arCOG02007	0.956791	Highly conserved protein containing a thioredoxin domain
arCOG02008	0.989099	Predicted membrane protein
arCOG02012	0.999531	Anthranilate phosphoribosyltransferase
arCOG02013	0.891818	Thymidine phosphorylase
arCOG02014	0.999483	Anthranilate/para-aminobenzoate synthase component I
arCOG02016	0.515005	Conserved protein/domain typically associated with flavoprotein oxygenase, DIM6/NTAB family
arCOG02017	0.981009	Conserved protein/domain typically associated with flavoprotein oxygenase, DIM6/NTAB family
arCOG02021	0.77915	Rhodanese-related sulfurtransferase
arCOG02024	0.501916	Predicted membrane protein
arCOG02028	0.774431	Predicted cobalamin binding protein
arCOG02035	0.807138	Uncharacterized metal-binding protein
arCOG02037	0.999971	Sugar-specific transcriptional regulator TrmB
arCOG02038	0.950179	Sugar-specific transcriptional regulator TrmB
arCOG02039	0.924542	Phosphatidylserine/phosphatidylglycerophosphate/cardiolipin synthase or related enzyme
arCOG02041	0.772522	Phosphatidylserine/phosphatidylglycerophosphate/cardiolipin synthase or related enzyme
arCOG02044	0.999964	Uncharacterized membrane protein, required for N-linked glycosylation
arCOG02048	0.974134	Uroporphyrinogen-III synthase
arCOG02050	0.999846	Predicted permease
arCOG02053	0.999758	Nucleotide-binding protein, UspA family
arCOG02062	0.973511	Predicted redox protein, regulator of disulfide bond formation
arCOG02064	0.812147	Peroxiredoxin family protein
arCOG02077	0.918159	NifU homolog involved in Fe-S cluster formation
arCOG02078	0.979243	Uncharacterized conserved protein
arCOG02079	0.992383	S-layer domain
arCOG02081	0.836753	Predicted membrane protein
arCOG02087	0.790144	Predicted membrane protein
arCOG02092	0.999862	Isopropylmalate/homocitrate/citramalate synthase
arCOG02095	0.933165	Pyruvate/oxaloacetate carboxyltransferase
arCOG02097	0.999864	3-dehydroquinate dehydratase
arCOG02098	0.995034	Chorismate mutase
arCOG02099	0.796621	Mn-dependent transcriptional regulator (DtxR family)
arCOG02100	0.999814	Mn-dependent transcriptional regulator (DtxR family)
arCOG02102	0.992228	Fe2+ transport system protein A
arCOG02103	0.844621	Transcriptional regulator, contains wHTH domain
arCOG02105	0.639216	Minimal nucleotidyltransferase
arCOG02107	0.553231	Minimal nucleotidyltransferase
arCOG02108	0.628708	HEPN domain containing protein
arCOG02109	0.78722	HEPN domain containing protein
arCOG02121	0.754069	PIN domain containing protein
arCOG02123	0.780313	HEPN domain containing protein
arCOG02129	0.712873	Transposase
arCOG02144	0.999998	Histones H3 and H4
arCOG02146	0.999812	Desulfoferredoxin
arCOG02155	0.999998	Protein implicated in RNA metabolism, contains PRC-barrel domain
arCOG02159	0.962675	Predicted membrane protein
arCOG02160	0.992668	Predicted ATP-dependent protease
arCOG02163	0.784376	Predicted ATP-dependent Lon-type protease
arCOG02165	0.597	Transglutaminase-like enzyme, putative cysteine protease
arCOG02167	0.785537	Transglutaminase-like enzyme, putative cysteine protease
arCOG02169	0.855572	Transglutaminase-like enzyme, putative cysteine protease
arCOG02172	0.999445	6-pyruvoyl-tetrahydropterin synthase
arCOG02173	0.999545	Organic radical activating enzyme
arCOG02177	0.996269	Predicted membrane protein
arCOG02190	0.92701	Arsenite efflux pump ACR3 or related permease
arCOG02197	0.999753	Subunit of KEOPS complex, involved (Cgi121BUD32KAE1)
arCOG02199	0.99963	2-polyprenylphenol hydroxylase or related flavodoxin oxidoreductase
arCOG02201	0.999999	Cell division GTPase
arCOG02204	0.999986	Preprotein translocase subunit Sss1
arCOG02208	0.999555	ATP phosphoribosyltransferase
arCOG02209	0.999977	Polysaccharide biosynthesis protein, Mvin family
arCOG02219	0.975341	PIN domain containing protein
arCOG02228	0.973389	Predicted membrane protein
arCOG02230	0.999843	3-isopropylmalate dehydratase small subunit
arCOG02231	0.973572	Uncharacterized FAD-dependent dehydrogenase
arCOG02235	0.890308	Heterodisulfide reductase, subunit A or related polyferredoxin
arCOG02236	0.619539	Heterodisulfide reductase, subunit A or related polyferredoxin
arCOG02238	0.98345	Predicted DNA-binding protein
arCOG02240	0.843198	4-oxalocrotonate tautomerase related protein
arCOG02242	0.832526	Transcriptional regulator, contains HTH domain
arCOG02245	0.999784	Predicted membrane protein
arCOG02248	0.993118	ABC-type Co2+ transport system, permease component
arCOG02250	0.999855	ABC-type cobalt transport system, permease component CbiQ or related transporter
arCOG02255	0.756067	Diaminopimelate epimerase
arCOG02258	0.892308	RPA family protein, a subunit of RPA complex in P.uriosus
arCOG02263	0.999997	Predicted cell division protein, SepF homolog
arCOG02264	0.831679	Predicted membrane protein
arCOG02265	0.996792	Mg2+ and Co2+ transporter
arCOG02267	0.945576	Phosphate/sulphate permease
arCOG02268	0.994271	Diaminopimelate decarboxylase
arCOG02270	0.757404	Uncharacterized conserved small protein
arCOG02271	0.960794	Predicted transcriptional regulator, C-terminal HTH-like domain
arCOG02284	0.792751	Secreted protein containing C-terminal beta-propeller domain distantly related to WD-40 repeats
arCOG02285	0.947702	Ribosome biogenesis protein, NOL1/NOP2/fmu family
arCOG02287	0.955228	Uncharacterized beta/alpha-propeller protein, likely forms oligomers
arCOG02291	0.999787	HAD superfamily hydrolase
arCOG02292	0.993477	HAD superfamily hydrolase
arCOG02293	0.969851	HAD superfamily hydrolase
arCOG02297	0.999883	Branched-chain amino acid aminotransferase/4-amino-4-deoxychorismate lyase
arCOG02298	0.973488	Peptidase A24A, prepilin type IV
arCOG02303	0.999864	Predicted acid phosphatase
arCOG02305	0.91485	Nitrogen regulatory protein PII
arCOG02312	0.999977	ABC-type antimicrobial peptide transport system, permease component
arCOG02396	0.664164	Uncharacterized conserved protein
arCOG02408	0.998502	Uncharacterized conserved protein
arCOG02412	0.546086	Predicted nuclease of the RNAse H fold, HicB family
arCOG02427	0.974559	Mannose-1-phosphate guanylyltransferase fused to cupin domain
arCOG02429	0.89661	6Fe-6S prismane cluster-containing protein
arCOG02431	0.974528	Predicted Rossmann fold nucleotide-binding protein
arCOG02455	0.995818	Archaeal/vacuolar-type Na+/H+-ATPase, subunit K
arCOG02459	0.999772	Archaeal/vacuolar-type H+-ATPase subunit C
arCOG02461	0.73896	Ferredoxin
arCOG02462	0.97943	Kynurenine formamidase
arCOG02464	0.999543	Phosphoribosylcarboxyaminoimidazole (NCAIR) mutase
arCOG02465	0.975444	NCAIR mutase (PurE)-related protein
arCOG02466	0.999526	RNA-binding protein involved in rRNA processing
arCOG02472	0.97735	Coenzyme F420-reducing hydrogenase, gamma subunit
arCOG02475	0.754829	Coenzyme F420-reducing hydrogenase, delta subunit
arCOG02486	0.860955	Transglutaminase-like enzyme, putative cysteine protease
arCOG02487	0.958559	Cell suface protein
arCOG02488	0.768122	Cell suface protein
arCOG02491	0.567423	WD40 repeats containing protein
arCOG02497	0.773124	S-layer protein
arCOG02499	0.724058	NosD-like periplasmic protein
arCOG02508	0.818983	PKD repeats containing protein
arCOG02510	0.514786	PKD repeats containing protein
arCOG02532	0.720904	beta-propeller repeat protein fused to CARDB-like adhesion domain
arCOG02540	0.531944	PKD repeats containing protein
arCOG02545	0.651552	NosD-like periplasmic protein fused to PKD repeat domain
arCOG02556	0.69941	WD40-like repeat
arCOG02559	0.969111	Cell suface protein
arCOG02569	0.914133	Chloride channel protein EriC
arCOG02579	0.999741	Predicted Fe-S-cluster oxidoreductase
arCOG02602	0.969913	Thermophilic glucose-6-phosphate isomerase or related metalloenzyme
arCOG02610	0.654834	Rec8/ScpA/Scc1-like protein (kleisin family)
arCOG02611	0.979102	Predicted transcriptional regulator, containd two HTH domains
arCOG02613	0.999257	Chromosome segregation and condensation protein B
arCOG02616	0.571116	Radical SAM superfamily enzyme
arCOG02620	0.790411	Coenzyme F390 synthetase
arCOG02632	0.96678	Type I restriction-modification system methyltransferase subunit
arCOG02635	0.793318	Type II restriction enzyme, methylase subunit
arCOG02636	0.857733	Adenine-specific DNA methylase
arCOG02640	0.961159	Phosphate transport regulator (distant homolog of PhoU)
arCOG02642	0.995638	Predicted permease, member of the PurR regulon
arCOG02654	0.735861	CRISPR system related protein, small subunit of CASCADE complex
arCOG02658	0.500593	CRISPR system related protein, RAMP superfamily Cas7 group
arCOG02666	0.986754	CRISPR associated protein, polymerase-related domain and HD family nuclease
arCOG02672	0.811637	CRISPR system related protein Cas5, RAMP superfamily
arCOG02673	0.973485	OxaA/SpoJ/YigC translocase/secretase, sec-independent itegration of nascent memrane proteins into membrane
arCOG02676	0.999433	Phosphoribosyl-AMP cyclohydrolase
arCOG02677	0.959801	Phosphoribosyl-ATP pyrophosphohydrolase
arCOG02678	0.711424	Activator of 2-hydroxyglutaryl-CoA dehydratase (HSP70-class ATPase domain)
arCOG02681	0.622942	Predicted antitoxin, copG family
arCOG02682	0.897424	Permease of the major facilitator superfamily
arCOG02694	0.981681	Sec-independent protein secretion pathway component
arCOG02701	0.97945	Uncharacterized conserved protein
arCOG02702	0.969063	SAM-dependent methyltransferase
arCOG02705	0.98458	Acetyl-CoA carboxylase, carboxyltransferase component
arCOG02706	0.951403	Lactoylglutathione lyase or related enzyme
arCOG02714	0.945168	F(420)-0:gamma-glutamyl ligase, F420 coenzyme biosynthesis enzyme
arCOG02724	0.999999	Methylated DNA-protein cysteine methyltransferase
arCOG02726	0.998536	Asp-tRNAAsn/Glu-tRNAGln amidotransferase C subunit
arCOG02727	0.654854	Predicted RNA-binding protein containing PUA-domain
arCOG02730	0.809873	PIN domain containing protein
arCOG02734	0.995885	NifX family protein
arCOG02740	0.894491	Uncharacterized Fe-S protein
arCOG02741	0.974676	Thiamine biosynthesis protein ThiC
arCOG02742	0.986747	Uncharacterized conserved protein, DUF58 family, contains vWF domain
arCOG02759	0.800988	Transposase
arCOG02763	0.981483	Heavy-metal-associated domain (HMA)
arCOG02764	0.976728	Copper-ion-binding protein
arCOG02767	0.546153	Metal-dependent membrane protease, CAAX family
arCOG02768	0.822599	Metal-dependent membrane protease, CAAX family
arCOG02795	0.759936	Predicted transcriptional regulator
arCOG02817	0.947645	Folylpolyglutamate synthase and Dihydropteroate synthase
arCOG02828	0.985514	NAD dependent epimerase/dehydratase family
arCOG02831	0.551417	Trehalose-6-phosphate synthase
arCOG02833	0.847182	Serine protease Do (heat-shock protein)
arCOG02835	0.840115	Uncharacterized conserved membrane protein
arCOG02841	0.947069	ABC-type multidrug transport system, ATPase and permease component
arCOG02849	0.986625	Oxyanion-translocating ATPase
arCOG02852	0.69692	Ferredoxin subunit of nitrite reductase or ring-hydroxylating dioxygenase
arCOG02876	0.820383	Predicted xylanase/chitin deacetylase
arCOG02878	0.518509	Predicted xylanase/chitin deacetylase
arCOG02879	0.637155	Uncharacterized conserved protein
arCOG02881	0.999968	Ca2+/Na+ antiporter
arCOG02884	0.903034	Predicted membrane protein
arCOG02900	0.767879	Uncharacterized protein containing a von Willebrand factor type A (vWA) domain
arCOG02902	0.804613	Uncharacterized protein containing a von Willebrand factor type A (vWA) domain
arCOG02957	0.999576	Preprotein translocase subunit Sec61beta
arCOG02959	0.713261	Predicted aminopeptidase
arCOG02960	0.933349	Predicted aminopeptidase, Iap family
arCOG02969	0.817588	Aminopeptidase N
arCOG02986	0.859611	Uncharacterized conserved protein
arCOG02994	0.968119	Cupin domain containing protein
arCOG02999	0.621412	Cupin domain containing protein
arCOG03003	0.796402	Protein containing cupin domain
arCOG03005	0.60015	Uncharacterized conserved protein, contains double-stranded beta-helix domain
arCOG03013	0.999999	Eukaryotic-type DNA primase, large subunit
arCOG03042	0.519574	TPR repeats containing protein
arCOG03045	0.765286	TPR repeats containing protein
arCOG03054	0.994576	Preprotein translocase subunit SecF
arCOG03055	0.994576	Preprotein translocase subunit SecD
arCOG03056	0.972593	Membrane-associated phospholipid phosphatase
arCOG03072	0.975727	Multisubunit Na+/H+ antiporter, MnhC subunit
arCOG03073	0.606709	NADH dehydrogenase subunit 4L (K,kappa)
arCOG03076	0.61639	Predicted subunit of the Multisubunit Na+/H+ antiporter
arCOG03077	0.61674	Multisubunit Na+/H+ antiporter, MnhB subunit
arCOG03078	0.687126	Predicted subunit of the Multisubunit Na+/H+ antiporter
arCOG03079	0.648195	Multisubunit Na+/H+ antiporter, MnhB subunit
arCOG03082	0.536212	Multisubunit Na+/H+ antiporter, MnhG subunit
arCOG03086	0.604739	Predicted RNA binding protein (dsRBD-like fold), HicA family
arCOG03099	0.647496	Multisubunit Na+/H+ antiporter, MnhE subunit
arCOG03109	0.742849	N-Dimethylarginine dimethylaminohydrolase
arCOG03117	0.847239	Uncharacterized membrane-associated protein, DedA family
arCOG03127	0.51698	Ion channel fused to ion transporting domain
arCOG03142	0.858838	Uncharacterized conserved protein
arCOG03145	0.78009	Intein/homing endonuclease
arCOG03146	0.843031	Intein/homing endonuclease
arCOG03147	0.558702	Intein/homing endonuclease
arCOG03151	0.778456	Intein/homing endonuclease
arCOG03154	0.61913	Intein/homing endonuclease
arCOG03155	0.74979	Cdc46/Mcm family protein (inactivated)
arCOG03156	0.749789	DNA endonuclease related to intein-encoded endonuclease
arCOG03158	0.823457	Intein/homing endonuclease
arCOG03159	0.991134	ABC-type Co2+ transport system, permease component
arCOG03162	0.837836	Site-specific recombinase, DNA invertase Pin homolog
arCOG03164	0.885628	Predicted site-specific integrase-resolvase
arCOG03166	0.985354	AAA+ superfamily ATPase fused to HTH nad RecB nuclease domains
arCOG03167	0.989465	Predicted ATPase (AAA+ superfamily)
arCOG03168	0.824949	Predicted ATPase (AAA+ superfamily)
arCOG03169	0.973521	Predicted ATPase (AAA+ superfamily)
arCOG03182	0.553953	Transcriptional regulator, MarR family
arCOG03188	0.817512	Uncharacterized conserved protein
arCOG03192	0.993155	Micrococcal nuclease (thermonuclease)
arCOG03199	0.999976	UDP-N-acetylmuramyl pentapeptide phosphotransferase/UDP-N-acetylglucosamine-1-phosphate transferase
arCOG03206	0.97531	Predicted archaeal membrane protein
arCOG03216	0.958679	Uncharacterized conserved protein
arCOG03218	0.866378	tRNAHis guanylyltransferase
arCOG03222	0.734038	CRISPR system related protein, RAMP superfamily Cas5 group
arCOG03229	0.986791	Uncharacterized conserved protein
arCOG03233	0.751648	Predicted ATPase
arCOG03235	0.506335	Predicted ATP-dependent endonuclease of the OLD family
arCOG03239	0.860428	ATPase, predicted component of phage defense system
arCOG03241	0.546197	Predicted ATPase
arCOG03247	0.999864	Predicted exosome subunit/U3 small nucleolar ribonucleoprotein (snoRNP) component, contains IMP4 domain
arCOG03270	0.624897	Uncharacterized conserved protein, contains DUF11 domain
arCOG03278	0.958617	Glycosyl hydrolase family 57
arCOG03285	0.500994	Glycosyl hydrolase family 15
arCOG03303	0.911345	ABC-type Fe3+-hydroxamate transport system, periplasmic component
arCOG03333	0.792804	DGC domain implicated in zinc binding
arCOG03363	0.980784	Archaeal/vacuolar-type H+-ATPase subunit H
arCOG03377	0.695881	Serine protease
arCOG03383	0.76545	Periplasmic component of the Tol biopolymer transport system
arCOG03413	0.840547	Protein-tyrosine phosphatase
arCOG03414	0.785038	Uncharacterized conserved protein
arCOG03427	0.909276	Predicted membrane protein
arCOG03442	0.536897	Uncharacterized conserved membrane protein
arCOG03447	0.598466	Purine-cytosine permease or related protein
arCOG03450	0.955606	Predicted surface protease of transglutaminase family
arCOG03454	0.73484	Formate/nitrite family of transporter
arCOG03460	0.665021	Uncharacterized protein, LmbE homolog
arCOG03482	0.566619	CRISPR system related protein, RAMP superfamily Cas7 group
arCOG03483	0.643288	CRISPR system related heleicase, Cas3 (C-terminal HD nuclease domain)
arCOG03509	0.556506	Cell suface protein, containing PKD repeats
arCOG03511	0.808417	Uncharacterized conserved protein
arCOG03580	0.695489	Putative protein-S-isoprenylcysteine methyltransferase
arCOG03590	0.50783	Addiction module toxin, Txe/YoeB family
arCOG03602	0.913774	Dipeptidase
arCOG03617	0.992833	CRISPR system related protein Cas7, RAMP superfamily
arCOG03633	0.706729	Predicted membrane protein/domain
arCOG03639	0.975219	Predicted glutamine amidotransferase
arCOG03647	0.660383	Acetyltransferase (GNAT) family
arCOG03661	0.819275	Alpha-mannosidase
arCOG03682	0.970937	Membrane associated serine/threonine protein kinase
arCOG03686	0.973189	Predicted redox protein, regulator of disulfide bond formation
arCOG03714	0.865911	ATP cone domain
arCOG03718	0.763426	CRISPR system related protein, RAMP superfamily Cas7 group
arCOG03754	0.630249	Uncharacterized conserved protein
arCOG03779	0.712833	GTPase subunit of restriction endonuclease
arCOG03788	0.892163	LEA14-like dessication related protein
arCOG03794	0.518921	Predicted membrane protein
arCOG03823	0.523787	CRISPR system associated protein, predicted small subunit of CASCADE complex
arCOG03829	0.505157	Uncharacterized conserved protein
arCOG03835	0.616755	Uncharacterized conserved membrane protein
arCOG03838	0.74534	Coenzyme PQQ synthesis protein D
arCOG03839	0.899645	Predicted component of viral defense system
arCOG03841	0.514202	Uncharacterized conserved protein
arCOG03847	0.795544	CRISPR system related protein, COG1517 family
arCOG03850	0.829986	Predicted O-methyltransferase
arCOG03880	0.865535	DNA-binding protein, potential antitoxin AbrB/MazE fold
arCOG03881	0.747326	Uncharacterized conserved protein
arCOG03886	0.742312	CopG family DNA-binding protein
arCOG03891	0.688112	CRISPR system related protein, RAMP superfamily Cas7 group
arCOG03911	0.700659	Predicted membrane protein
arCOG03936	0.674593	Transcriptional regulator AbrB
arCOG03942	0.805783	Uncharacterized conserved protein
arCOG03957	0.598142	Uncharacterized conserved protein
arCOG04002	0.906909	Uncharacterized conserved protein
arCOG04004	0.544264	Ankyrin repeats containing protein
arCOG04024	0.784492	Uncharacterized conserved protein
arCOG04025	0.627233	Uncharacterized conserved protein
arCOG04035	0.507822	Type IV secretory pathway, VirB4 component
arCOG04039	0.504012	Uncharacterized conserved protein
arCOG04044	0.999794	2-amino-3,7-dideoxy-D-threo-hept-6-ulosonic acid synthase, DhnA-aldolase family
arCOG04045	0.994063	Dihydroxyacid dehydratase/phosphogluconate dehydratase
arCOG04048	0.999999	Deoxycytidine deaminase
arCOG04049	0.999999	Ribosomal protein L40E
arCOG04050	0.999999	5'-3' exonuclease (including N-terminal domain of PolI)
arCOG04051	0.998411	Uncharacterized conserved protein
arCOG04052	0.605876	Predicted cation transporter
arCOG04055	0.999999	SHS2 domain protein implicated in nucleic acid metabolism
arCOG04058	0.975154	Uncharacterized conserved protein
arCOG04060	0.999719	Predicted transcriptional regulator
arCOG04061	0.999708	Transcription factor homologous to NACalpha-BTF3
arCOG04063	0.943663	RNA:NAD 2'-phosphotransferase
arCOG04064	0.999999	Predicted membrane-associated Zn-dependent protease
arCOG04066	0.997725	Minimal nucleotidyltransferase
arCOG04067	0.999999	Ribosomal protein L2
arCOG04069	0.999448	RNA methyltransferase, SPOUT superfamily
arCOG04070	0.999999	Ribosomal protein L3
arCOG04071	0.999999	Ribosomal protein L4
arCOG04072	0.999999	Ribosomal protein L23
arCOG04073	0.951598	MinD superfamily P-loop ATPase containing an inserted ferredoxin domain
arCOG04075	0.999847	Pyridoxine biosynthesis enzyme
arCOG04076	0.999707	Uncharacterized conserved protein
arCOG04077	0.999999	Transcription elongation factor Spt4/RpoE2, zinc finger protein
arCOG04081	0.99903	DNA helicase TIP49, TBP-interacting protein
arCOG04084	0.79073	Predicted glycosylase
arCOG04086	0.999999	Ribosomal protein L30
arCOG04087	0.999999	Ribosomal protein S5
arCOG04088	0.999999	Ribosomal protein L18
arCOG04089	0.999999	Ribosomal protein L19E
arCOG04090	0.999999	Ribosomal protein L6P
arCOG04091	0.999999	Ribosomal protein S8
arCOG04092	0.999999	Ribosomal protein L5
arCOG04093	0.999999	Ribosomal protein S4E
arCOG04094	0.999999	Ribosomal protein L24
arCOG04095	0.999999	Ribosomal protein L14
arCOG04096	0.999999	Ribosomal protein S17
arCOG04097	0.999999	Ribosomal protein S3
arCOG04098	0.999999	Ribosomal protein L22
arCOG04099	0.999999	Ribosomal protein S19
arCOG04101	0.999999	Archaeal/vacuolar-type H+-ATPase subunit D
arCOG04102	0.997681	Archaeal/vacuolar-type H+-ATPase subunit F
arCOG04106	0.999707	CDP-diglyceride synthetase
arCOG04107	0.999999	Translation initiation factor 2, alpha subunit (eIF-2alpha)
arCOG04108	0.999999	Ribosomal protein S27E
arCOG04109	0.999999	Ribosomal protein L44E
arCOG04110	0.999707	Eukaryotic-type DNA primase, catalytic (small) subunit
arCOG04111	0.999999	DNA-directed RNA polymerase, subunit L
arCOG04112	0.999998	Diphthamide synthase subunit DPH2
arCOG04113	0.999999	Ribosomal protein L10AE/L16
arCOG04115	0.972747	DNA-binding protein, stimulates sugar fermentation
arCOG04116	0.999999	ATPase (PilT family)
arCOG04120	0.999533	Pyruvate kinase
arCOG04121	0.999999	Ribonuclease HII
arCOG04122	0.999623	EMG1/NEP1 rRNA methyltransferase
arCOG04124	0.991165	Uncharacterized conserved protein
arCOG04125	0.999861	RNA 3'-terminal phosphate cyclase
arCOG04126	0.999858	Ribosomal protein L37E
arCOG04127	0.998353	Predicted GTPase or GTP-binding protein
arCOG04128	0.560749	Uracil phosphoribosyltransferase
arCOG04129	0.999999	Ribosomal protein L21E
arCOG04130	0.999999	Predicted RNA-binding protein
arCOG04131	0.999707	Dimethyladenosine transferase (rRNA methylation)
arCOG04133	0.999864	Chorismate synthase
arCOG04134	0.999863	5-enolpyruvylshikimate-3-phosphate synthase
arCOG04137	0.999707	S-adenosylhomocysteine hydrolase
arCOG04138	0.999999	Archaeal/vacuolar-type H+-ATPase subunit I
arCOG04139	0.876485	Ketopantoate reductase
arCOG04140	0.998373	Uncharacterized conserved protein
arCOG04142	0.999999	Deoxyhypusine synthase
arCOG04143	0.999999	DNA topoisomerase VI, subunit A
arCOG04144	0.999582	8-oxoguanine DNA glycosylase
arCOG04145	0.99023	Trk-type K+ transport system, membrane component
arCOG04147	0.758135	Superoxide dismutase
arCOG04148	0.956904	Predicted ATPase involved in biogenesis of archaeal flagella
arCOG04149	0.999902	NMD protein affecting ribosome stability and mRNA decay
arCOG04150	0.999999	Predicted RNA-binding protein (contains KH domains)
arCOG04151	0.99972	ABC-type multidrug transport system, permease component
arCOG04152	0.877967	Predicted transcriptional regulator
arCOG04154	0.999999	Ribosomal protein S8E
arCOG04156	0.999979	Wybutosine (yW) biosynthesis enzyme
arCOG04157	0.962982	Site-specific DNA methylase
arCOG04158	0.753057	Mannosyl-3-phosphoglycerate synthase
arCOG04161	0.999998	Diphthamide biosynthesis methyltransferase
arCOG04167	0.999999	Ribosomal protein L14E/L6E/L27E
arCOG04168	0.999983	Ribosomal protein L34E
arCOG04169	0.999999	Preprotein translocase subunit SecY
arCOG04170	0.965435	Putative glycerate kinase
arCOG04171	0.99984	Uncharacterized conserved protein
arCOG04172	0.999861	Dihydrodipicolinate synthase/N-acetylneuraminate lyase
arCOG04174	0.999999	Wybutosine (yW) biosynthesis enzyme, Fe-S oxidoreductase
arCOG04175	0.999966	Ribosomal protein L20A (L18A)
arCOG04176	0.999999	Translation initiation factor 6 (eIF-6)
arCOG04177	0.999177	Ribosomal protein L39E
arCOG04179	0.999999	DNA-binding protein
arCOG04180	0.999835	Bifunctional fructose-1,6-bisphosphate aldolase/phosphatase FBPA/FBPase
arCOG04182	0.999999	Ribosomal protein S24E
arCOG04183	0.999999	Ribosomal protein S27AE
arCOG04184	0.999707	Xanthosine triphosphate pyrophosphatase
arCOG04185	0.999999	Ribosomal protein S15P
arCOG04186	0.999999	Ribosomal protein S3AE
arCOG04187	0.999999	Predicted exosome subunit
arCOG04188	0.988006	dTDP-4-dehydrorhamnose 3,5-epimerase or related enzyme
arCOG04191	0.970867	ATP sulfurylase (sulfate adenylyltransferase)
arCOG04194	0.996633	CRISPR-associated protein Cas2
arCOG04197	0.71086	Transposase related protein
arCOG04202	0.916238	Archaeal GTP cyclohydrolase III
arCOG04208	0.999999	Ribosomal protein L37AE/L43A
arCOG04209	0.999999	Ribosomal protein L15E
arCOG04212	0.989502	Predicted DNA-binding protein with PD1-like DNA-binding motif
arCOG04213	0.99671	Myo-inositol-1-phosphate synthase
arCOG04214	0.99998	Uncharacterized conserved protein
arCOG04218	0.506163	ATP-dependent RNA ligase
arCOG04219	0.999981	Possible nuclease of RNase H fold, RuvC/YqgF family
arCOG04221	0.973436	Phosphatase of the HAD superfamily
arCOG04223	0.999999	Translation initiation factor 1 (eIF-1/SUI1)
arCOG04225	0.992922	Predicted phosphatase homologous to the C-terminal domain of histone macroH2A1
arCOG04226	0.999785	Fuculose-1-phosphate aldolase
arCOG04227	0.820962	Predicted CoA-binding protein
arCOG04228	0.999999	Peptidyl-tRNA hydrolase
arCOG04229	0.999707	Aspartate carbamoyltransferase, regulatory subunit
arCOG04230	0.991131	HD supefamily hydrolase
arCOG04231	0.988668	Uncharacterized protein involved in tolerance to divalent cations
arCOG04232	0.914831	Methylmalonyl-CoA mutase
arCOG04233	0.999486	ABC-type Fe3+-hydroxamate transport system, periplasmic component
arCOG04236	0.999999	Cysteine desulfurase activator ATPase
arCOG04237	0.76271	Citrate synthase
arCOG04238	0.99806	Triphosphoribosyl-dephospho-CoA synthetase
arCOG04239	0.999999	Ribosomal protein S4 or related protein
arCOG04240	0.999999	Ribosomal protein S11
arCOG04241	0.999999	DNA-directed RNA polymerase subunit D
arCOG04242	0.999999	Ribosomal protein L13
arCOG04243	0.999999	Ribosomal protein S9
arCOG04244	0.999999	DNA-directed RNA polymerase, subunit N (RpoN/RPB10)
arCOG04245	0.999999	Ribosomal protein S2
arCOG04246	0.999999	RNA 3'-P ligase, RtcB family protein
arCOG04247	0.996041	Zn-dependent carboxypeptidase
arCOG04248	0.977906	NAD-dependent protein deacetylase, SIR2 family
arCOG04249	0.999999	tRNA nucleotidyltransferase (CCA-adding enzyme)
arCOG04250	0.575827	Solo B3/4 domain (OB-fold DNA/RNA-binding) of Phe-aaRS-beta
arCOG04252	0.999999	tRNA pseudouridine synthase D
arCOG04253	0.999757	Uncharacterized conserved protein
arCOG04254	0.999999	Ribosomal protein S7
arCOG04255	0.999999	Ribosomal protein S12
arCOG04256	0.999999	DNA-directed RNA polymerase subunit A''
arCOG04257	0.999999	DNA-directed RNA polymerase subunit A'
arCOG04258	0.999999	DNA-directed RNA polymerase, subunit H, RpoH/RPB5
arCOG04260	0.999707	Hydroxymethylglutaryl-CoA reductase
arCOG04262	0.998704	Phosphopantothenate synthetase
arCOG04263	0.99763	Pantoate kinase
arCOG04265	0.999909	C4-type Zn-finger protein
arCOG04269	0.999723	Protein, predicted to be involved in DNA repair
arCOG04270	0.999999	Transcription initiation factor IIE, alpha subunit
arCOG04272	0.999551	NaMN:DMB phosphoribosyltransferase
arCOG04273	0.997931	Histidinol-phosphate/aromatic aminotransferase or cobyric acid decarboxylase
arCOG04274	0.999555	Cobalamin biosynthesis protein CobD/CbiB
arCOG04276	0.99978	Ribonucleotide reductase, alpha subunit
arCOG04277	0.999999	Translation elongation factor P (EF-P)/translation initiation factor 5A (eIF-5A)
arCOG04278	0.999614	Predicted aconitase
arCOG04279	0.997793	Swiveling domain associated with predicted aconitase
arCOG04280	0.637744	Transcriptional regulator/sugar kinase
arCOG04281	0.999999	DNA primase (bacterial type)
arCOG04287	0.999999	Ribosomal protein L12E/L44/L45/RPP1/RPP2
arCOG04288	0.999999	Ribosomal protein L10
arCOG04289	0.999999	Ribosomal protein L1
arCOG04290	0.999863	PIN-domain and Zn ribbon
arCOG04291	0.994644	Uncharacterized conserved protein
arCOG04297	0.918499	ABC-type ATPase fused to a predicted acetyltransferase domain
arCOG04298	0.99555	Predicted adenosine-specific kinase
arCOG04299	0.943505	Porphobilinogen deaminase
arCOG04300	0.943505	Delta-aminolevulinic acid dehydratase
arCOG04301	0.999861	Fe(2+)-dependent GTP cyclohydrolase
arCOG04302	0.999999	Glutamyl- or glutaminyl-tRNA synthetase
arCOG04303	0.999711	Uncharacterized Rossmann fold enzyme
arCOG04304	0.939186	Ribosomal protein L35AE/L33A
arCOG04305	0.882815	Ribosomal protein S26
arCOG04306	0.831529	Predicted endonuclease (RecB family)
arCOG04307	0.938795	Ribonuclease G and E
arCOG04308	0.999711	Uncharacterized conserved protein
arCOG04309	0.999861	S-adenosyl-l-methionine hydroxide adenosyltransferase
arCOG04311	0.989732	Predicted hydrolase of HD superfamily
arCOG04312	0.999999	PIN domain containing protein
arCOG04313	0.999999	Nucleoside diphosphate kinase
arCOG04314	0.999999	Ribosomal protein S28E/S33
arCOG04317	0.64128	Predicted membrane protein
arCOG04318	0.99998	Predicted RNA-binding protein of the translin family
arCOG04320	0.981573	Deoxyribose-phosphate aldolase
arCOG04321	0.986002	Uncharacterized conserved protein with similarity to Ribonucleotide reductase and Pyruvate formate lyase
arCOG04329	0.644192	Predicted butyrate kinase
arCOG04330	0.69619	High-affinity Fe2+/Pb2+ permease
arCOG04332	0.543045	Cys-tRNA(Pro)/Cys-tRNA(Cys) deacylase, ybaK family
arCOG04333	0.724693	Aspartate/tyrosine/aromatic aminotransferase
arCOG04336	0.901908	Tetrahydromethanopterin S-methyltransferase, subunit H
arCOG04337	0.984733	Uncharacterized conserved protein
arCOG04338	0.999553	Cobalamin-5-phosphate synthase
arCOG04341	0.999999	DNA-directed RNA polymerase, subunit RPC10 (contains C4-type Zn-finger)
arCOG04343	0.561063	Uncharacterized conserved protein
arCOG04344	0.75969	Predicted membrane protein
arCOG04345	0.999775	RNase P subunit RPR2
arCOG04346	0.999847	5-formaminoimidazole-4-carboxamide-1-beta-D-ribofuranosyl 5'-monophosphate synthetase (purine biosynthesis)
arCOG04347	0.991963	SAM-dependent methyltransferase
arCOG04351	0.989745	Predicted membrane protein
arCOG04352	0.999585	Histidinol dehydrogenase
arCOG04353	0.966493	3-dehydroquinate synthase
arCOG04354	0.947144	Uncharacterized conserved protein
arCOG04356	0.663733	Nuclease of restriction endonuclease-like fold, implicated in nucleotide excision repair
arCOG04357	0.792472	Thermostable 8-oxoguanine DNA glycosylase
arCOG04358	0.976654	Uncharacterized protein required for formate dehydrogenase activity
arCOG04359	0.990229	Predicted RNA-binding protein containing a C-terminal EMAP domain
arCOG04362	0.97462	Predicted transcriptional regulator
arCOG04372	0.999999	Ribosomal protein L11
arCOG04373	0.99744	Uncharacterized conserved protein
arCOG04386	0.743245	L-lactate permease
arCOG04387	0.99982	Adenylosuccinate synthase
arCOG04391	0.987236	Rubredoxin
arCOG04394	0.693998	Uncharacterized conserved protein
arCOG04397	0.871336	Ammonia permease
arCOG04398	0.999585	Imidazoleglycerol-phosphate dehydratase
arCOG04400	0.608624	S-layer domain
arCOG04406	0.999572	Tartrate dehydratase beta subunit/Fumarate hydratase class I, C-terminal domain
arCOG04407	0.999572	Tartrate dehydratase alpha subunit/Fumarate hydratase class I, N-terminal domain
arCOG04409	0.830639	Predicted nuclease (RNAse H fold)
arCOG04410	0.999862	Predicted ATP-grasp domain fused to redox center
arCOG04414	0.998258	Subunit of KEOPS complex (Cgi121BUD32KAE1)
arCOG04415	0.999543	Phosphoribosylamine-glycine ligase
arCOG04421	0.999548	Phosphoribosylaminoimidazolesuccinocarboxamide (SAICAR) synthase
arCOG04426	0.98162	Zn finger protein HypA/HybF (possibly regulating hydrogenase expression)
arCOG04427	0.980528	Hydrogenase maturation factor
arCOG04428	0.980528	Hydrogenase maturation factor
arCOG04429	0.981424	Ni,Fe-hydrogenase maturation factor
arCOG04430	0.999999	HD superfamily phosphohydrolase
arCOG04435	0.968581	Phosphoenolpyruvate carboxylase
arCOG04437	0.556155	Uncharacterized distant relative of cell wall-associated hydrolase
arCOG04438	0.505695	Class II terpene cyclase family protein
arCOG04443	0.953813	Ribulose 1,5-bisphosphate carboxylase, large subunit
arCOG04447	0.999999	Archaeal DNA polymerase II, large subunit
arCOG04449	0.999988	Pseudouridylate synthase
arCOG04455	0.999999	Archaeal DNA polymerase II, small subunit/DNA polymerase delta, subunit B
arCOG04458	0.999036	Uncharacterized protein of DIM6/NTAB family
arCOG04459	0.982621	Quinolinate synthase
arCOG04462	0.989569	Phosphoribosylformylglycinamidine (FGAM) synthase, PurS component
arCOG04463	0.574183	Presenilin-like membrane protease, A22 family
arCOG04465	0.99406	Ketol-acid reductoisomerase
arCOG04467	0.770237	Uncharacterized conserved protein
arCOG04468	0.737756	Nucleoside-diphosphate-sugar epimerase
arCOG04469	0.992199	Predicted membrane protein
arCOG04473	0.999999	Ribosomal protein L31E
arCOG04477	0.999277	Uncharacterized conserved protein
arCOG04479	0.999512	Predicted transcriptional regulator containing an HTH domain fused to a Zn-ribbon
arCOG04483	0.871343	Uncharacterized protein containing a ferredoxin domain
arCOG04484	0.549659	Predicted integral membrane protein
arCOG04488	0.728976	Uncharacterized conserved protein
arCOG04492	0.896178	Uncharacterized conserved protein
arCOG04500	0.529168	Uncharacterized conserved protein
arCOG04502	0.760825	PIN domain containing protein
arCOG04507	0.922457	Methane/Phenol/Toluene Hydroxylase component
arCOG04518	0.665193	Predicted transcriptional regulator, contains HTH domain
arCOG04531	0.5228	Mn2+ and Fe2+ transporter of the NRAMP family
arCOG04536	0.999854	Fe2+ dependent formamide hydrolase, cofactor Fo biosynthesis enzyme
arCOG04537	0.871327	NADH:ubiquinone oxidoreductase, NADH-binding (51 kD) subunit
arCOG04554	0.512329	Transcriptional regulator
arCOG04609	0.889848	Predicted lipoprotein
arCOG04612	0.787051	Uncharacterized conserved protein
arCOG04678	0.946827	ATP:corrinoid adenosyltransferase
arCOG04701	0.588811	Integral membrane protein possibly involved in chromosome condensation
arCOG04702	0.996733	Phospholipid-binding protein
arCOG04705	0.682932	Uncharacterized conserved protein
arCOG04733	0.992199	Uncharacterized conserved protein, contains Fer4-like metal-binding domain ortholog of eukaryotic RNase L inhibitor RLI N-terminal domain
arCOG04756	0.992619	Predicted permease
arCOG04761	0.982483	Undecaprenyl pyrophosphate phosphatase
arCOG04779	0.972513	Asparaginase
arCOG04793	0.899282	Transcriptional regulator, predicted component of viral defense system
arCOG04797	0.830035	Uncharacterized conserved protein
arCOG04807	0.522613	Predicted membrane protein
arCOG04811	0.614037	Uncharacterized conserved membrane protein, Fun14 family
arCOG04818	0.849586	Superfamily II DNA/RNA helicase, SNF2 family
arCOG04827	0.55892	Putative glycosyl/glycerophosphate transferase involved in teichoic acid biosynthesis TagF/TagB/EpsJ/RodC
arCOG04849	0.888571	Uncharacterized conserved protein
arCOG04874	0.988401	Malate/L-lactate dehydrogenase
arCOG04883	0.576104	Uncharacterized conserved protein
arCOG04889	0.999726	Oxygen-sensitive ribonucleoside-triphosphate reductase
arCOG04890	0.649407	NADH:ubiquinone oxidoreductase 24 kD subunit
arCOG04893	0.892572	Uncharacterized conserved protein
arCOG04921	0.619326	Methylase of chemotaxis methyl-accepting protein, contains Pas and CheB domains
arCOG04933	0.900133	Serine protease inhibitor
arCOG04938	0.775604	Uncharacterized conserved protein
arCOG04941	0.873476	ACT domain-containing protein
arCOG04974	0.543271	2,4-dihydroxyhept-2-ene-1,7-dioic acid aldolase
arCOG05014	0.638157	CoB--CoM heterodisulfide reductase subunit E
arCOG05048	0.599325	Uncharacterized conserved protein
arCOG05079	0.734707	Uncharacterized conserved protein
arCOG05120	0.598243	Radical SAM superfamily enzyme
arCOG05128	0.546276	Ferredoxin
arCOG05206	0.55383	Addiction module toxin, Txe/YoeB family, similar to arCOG03590
arCOG05252	0.824685	Predicted secreted endonuclease distantly related to archaeal Holliday junction resolvase
arCOG05269	0.568043	CRISPR-associated protein, large subunit of CASCADE complex, MTH1090 family
arCOG05276	0.769769	Pyrimidine dimer DNA glycosylase, T4 endoV family
arCOG05297	0.912709	PIN domain containing protein
arCOG05302	0.840543	Serine/threonine protein phosphatase
arCOG05346	0.789086	PP-loop superfamily ATPase fused to Zn-finger domain
arCOG05613	0.524666	Predicted DEAD-box helicase/ATPase
arCOG05724	0.738582	Predicted type IV restriction endonuclease
arCOG05741	0.786078	Nucleic acid binding, OB-fold
arCOG05758	0.617136	TrkA-C domain contaning protein
arCOG05763	0.62329	Uncharacterized conserved protein
arCOG05783	0.506877	Uncharacterized conserved protein
arCOG05791	0.798742	Uncharacterized cell suface protein, containing DUF11 domain
arCOG05825	0.566981	Radical SAM superfamily enzyme
arCOG05856	0.672941	Beta-galactosidase
arCOG05908	0.649648	Ferritin-like domain
arCOG05978	0.807585	Extracellular protein containing Kelch and FN3 domains
arCOG06027	0.763412	Uncharacterized conserved protein
arCOG06053	0.712007	Uncharacterized conserved protein
arCOG06070	0.525882	Alpha-galactosidase/6-phospho-beta-glucosidase, family 4 of glycosyl hydrolase
arCOG06115	0.808482	Uncharacterized conserved protein
arCOG06126	0.546696	Uncharacterized membrane protein, possible Na+ channel or pump
arCOG06130	0.930949	Pyruvate-formate lyase
arCOG06133	0.605942	Uncharacterized conserved protein
arCOG06147	0.686614	Uncharacterized conserved protein
arCOG06398	0.902709	Uncharacterized conserved protein
arCOG06472	0.677821	Mg-chelatase subunit ChlD
arCOG06487	0.537507	CRISPR system related protein, small subunit of CASCADE complex
arCOG06529	0.805557	Uncharacterized conserved protein
arCOG06566	0.564106	Uncharacterized conserved membrane protein
arCOG06655	0.58589	Uncharacterized conserved protein
arCOG06880	0.565961	DnaJ type Zn finger domain
arCOG06883	0.777726	Zn-ribbon domain containing protein
arCOG06897	0.600729	Predicted ATP-grasp enzyme
arCOG06948	0.549463	PIN domain
arCOG06986	0.635367	Uncharacterized conserved protein
arCOG06987	0.631681	CopG-family DNA-binding protein
arCOG07088	0.625443	Uncharacterized conserved protein
arCOG07110	0.84923	Predicted integral membrane protein
arCOG07147	0.533498	Squalene cyclase
arCOG07152	0.501203	DNA-binding protein, potential antitoxin AbrB/MazE fold
arCOG07169	0.536286	Uncharacterized conserved protein
arCOG07235	0.785272	RHH/CopG DNA binding protein
arCOG07416	0.593728	Alpha/beta superfamily hydrolase
arCOG07425	0.580967	Uncharacterized conserved protein
arCOG07491	0.63996	Uncharacterized conserved protein
arCOG07492	0.63996	Uncharacterized conserved protein
arCOG07495	0.584087	Predicted transcriptional regulator
arCOG07496	0.508484	Type IV secretory pathway, VirB4 component
arCOG07501	0.822902	Zn-dependent protease
arCOG07514	0.689707	RHH/CopG family DNA-binding protein
arCOG07520	0.841388	Uncharacterized conserved protein
arCOG07527	0.757508	Predicted metal-binding protein
arCOG07532	0.686614	Uncharacterized conserved protein
arCOG07561	0.722798	Predicted regulatory protein containing HTH domain
arCOG07571	0.868103	Uncharacterized conserved membrane protein
arCOG07581	0.545959	Chitinase
arCOG07589	0.838003	PIN domain containing protein
arCOG07614	0.583243	Predicted glutamine amidotransferase
arCOG07626	0.535043	Uncharacterized conserved protein
arCOG07641	0.763431	CRISPR system related protein, COG1517 family
arCOG07683	0.736031	Predicted nuclease of the RecB family
arCOG07703	0.869025	Uncharacterized conserved protein
arCOG07790	0.939416	D-glucuronyl C5-epimerase C-terminal domain related protein
arCOG07794	0.537502	GTPase subunit of restriction endonuclease
arCOG07813	0.85965	Glycosyl hydrolases family 43
arCOG07842	0.504038	Uncharacterized conserved protein
arCOG07904	0.847842	PIN domain
arCOG07957	0.877402	Uncharacterized TIM barrel protein
arCOG07960	0.631474	ATPase (AAA+ superfamily)
arCOG08216	0.86263	Antitoxin MazE superfamily protein
arCOG08221	0.517179	Uncharacterized conserved protein
arCOG08303	0.571838	Uncharacterized conserved protein
arCOG08358	0.579965	Uncharacterized conserved protein
arCOG08578	0.654066	P-loop NTPase
arCOG09164	0.788732	Uncharacterized conserved protein
arCOG09425	0.73221	Uncharacterized conserved protein
arCOG09431	0.615735	Uncharacterized conserved protein
arCOG09434	0.732485	Uncharacterized conserved protein
arCOG09748	0.800894	Uncharacterized conserved protein
arCOG10049	0.749212	DNA-binding protein, potential antitoxin AbrB/MazE fold
arCOG10126	0.608284	Uncharacterized conserved protein
arCOG10147	0.863251	CRISPR-associated endoribonuclease Cas6
arCOG10150	0.53776	Uncharacterized conserved protein
arCOG10161	0.688015	Uncharacterized conserved protein
arCOG10167	0.620603	Uncharacterized conserved protein
arCOG10269	0.527118	Uncharacterized conserved protein
