# Supplementary material for: Updated clusters of orthologous genes for Archaea: a complex ancestor of the Archaea and the byways of horizontal gene transfer
Source: Biol Direct. 2012 Dec 14;7:46. doi: 10.1186/1745-6150-7-46 (PMC3534625; doi:10.1186/1745-6150-7-46)
Supplement: Additional file 3 — Gains and multiple gains on the archaeal tree branches. The sums of posterior gain probabilities for all arCOGs and arCOGs involved in multiple gain events for the archaeal tree branches (node numbers correspond to labels in the Additional file 1). [file 1745-6150-7-46-S3.xlsx]

## Sheet: gains
node	gain	multi-gains
1	0.0276122	0.0207498
2	0.0110339	0.00886539
3	38.0909	28.382
4	0.00291313	0.00149304
5	419.506	160.17
6	316.479	157.257
7	41.7059	32.9404
8	130.726	76.884
9	155.206	113.715
10	59.4609	39.0627
11	41.4451	26.9421
12	23.7034	14.6149
13	7.36667	5.05041
14	0.00202044	0.00100627
15	250.642	138.035
16	439.194	271.495
17	0.0128474	0.00961528
18	64.1884	25.9198
19	52.0521	22.2131
20	29.983	12.6355
21	0.00246468	0.00168293
22	154.444	59.2355
23	73.5729	34.3558
24	26.6283	11.2104
25	1.42473e-06	1.10653e-06
26	13.9087	6.60781
27	3.9213	1.66453
28	7.62154	2.96846
29	164.159	68.9574
30	171.235	52.5969
31	1641.89	659.627
32	35.3509	24.1491
33	0.00709825	0.00619349
34	22.8402	17.5057
35	299.948	232.646
36	101.337	67.5932
37	73.5745	38.8023
38	0.0261656	0.0250954
39	415.717	318.673
40	244.916	167.393
41	80.7602	52.6494
42	9.53448	6.3571
43	15.1701	7.8181
44	0.681992	0.671825
45	54.403	27.4172
46	112.793	65.8958
47	121.796	96.0787
48	0.015987	0.014136
49	19.7228	9.04392
50	0.00386897	0.00243318
51	5.74605	5.23266
52	20.1287	11.5197
53	39.7139	15.9378
54	25.7498	12.051
55	281.006	130.862
56	1.70283e-06	1.17461e-06
57	39.0501	33.8286
58	2.18455e-06	1.48067e-06
59	23.3322	19.3074
60	94.7384	72.3818
61	4.10015	3.68045
62	86.8805	53.613
63	114.714	59.1717
64	172.697	91.7436
65	704.269	465.471
66	1.86251	1.77491
67	9.92971	6.43478
68	51.8164	27.7777
69	4.20237	2.49276
70	29.6913	26.9295
71	18.752	8.39176
72	0.0202085	0.016038
73	50.1034	22.4626
74	0.00617156	0.00300719
75	0.0199835	0.0153573
76	704.695	401.765
77	198.737	137.478
78	1.69141	1.51122
79	37.2676	20.8115
80	34.8674	10.6465
81	18.3947	11.7611
82	26.9723	6.48487
83	63.9087	14.4082
84	80.7783	26.8731
85	5.61973	4.30611
86	23.15	13.4024
87	20.8403	11.5902
88	0.00929947	0.00505653
89	736.587	316.774
90	0.0224293	0.0168157
91	18.9749	8.48639
92	0.0390697	0.0354828
93	132.433	65.642
94	0.0317595	0.0249633
95	1.54507e-06	1.0316e-06
96	2.92438	2.04536
97	47.0749	29.0308
98	84.6633	51.2234
99	74.045	41.0024
100	145.895	68.2899
101	58.671	22.9937
102	37.6627	20.5944
103	0.00153269	0.000499836
104	128.781	36.8969
105	0.0102084	0.00823225
106	311.306	90.231
107	0.0209093	0.0161992
108	118.776	70.9518
109	305.485	133.989
110	66.3716	32.6689
111	214.168	144.936
112	10.577	8.94163
113	55.302	23.8273
114	494.338	234.464
115	207.965	142.885
116	155.26	112.005
117	430.502	302.2
118	1725.25	807.029
Acidianus@hospitalis@W1@uid66875:gain	32.0792	30.6141
Acidilobus@saccharovorans@345@15@uid51395:gain	52.7513	51.5986
Aciduliprofundum@boonei@T469@uid43333:gain	50.0697	48.3686
Aeropyrum@pernix@K1@uid57757:gain	25.3026	24.3045
Archaeoglobus@fulgidus@DSM@4304@uid57717:gain	104.236	101.813
Archaeoglobus@profundus@DSM@5631@uid43493:gain	42.5594	41.1482
Archaeoglobus@veneficus@SNP6@uid65269:gain	49.0433	47.6864
Caldiarchaeum@subterraneum:gain	16.7673	16.1484
Caldivirga@maquilingensis@IC@167@uid58711:gain	36.0491	34.6791
Candidatus@Korarchaeum@cryptofilum@OPF8@uid58601:gain	18.5172	15.9327
Candidatus@Methanoregula@boonei@6A8@uid58815:gain	36.1954	34.7646
Cenarchaeum@symbiosum@A@uid61411:gain	25.4596	25.265
Desulfurococcus@kamchatkensis@1221n@uid59133:gain	6.39656	5.33942
Desulfurococcus@mucosus@DSM@2162@uid62227:gain	14.6542	13.4741
Ferroglobus@placidus@DSM@10642@uid40863:gain	90.2216	87.9786
Ferroplasma@acidarmanus@fer1:gain	73.9392	71.2005
Halalkalicoccus@jeotgali@B3@uid50305:gain	36.8138	33.0938
Haloarcula@hispanica@ATCC@33960@uid72475:gain	14.5132	13.1035
Haloarcula@marismortui@ATCC@43049@uid57719:gain	39.9692	36.0267
Halobacterium@NRC@1@uid57769:gain	0.522347	0.50968
Halobacterium@salinarum@R1@uid61571:gain	0.00169543	0.0011877
Haloferax@volcanii@DS2@uid46845:gain	38.9171	34.6678
Halogeometricum@borinquense@DSM@11551@uid54919:gain	39.2743	35.5925
Halomicrobium@mukohataei@DSM@12286@uid59107:gain	18.6734	16.5856
halophilic@archaeon@DL31@uid72619:gain	42.3697	38.7872
Halopiger@xanaduensis@SH@6@uid68105:gain	6.92869	6.47137
Haloquadratum@walsbyi@DSM@16790@uid58673:gain	41.6679	37.6814
Halorhabdus@utahensis@DSM@12940@uid59189:gain	106.438	102.841
Halorubrum@lacusprofundi@ATCC@49239@uid58807:gain	20.3943	16.6758
Haloterrigena@turkmenica@DSM@5511@uid43501:gain	48.8163	45.1688
Hyperthermus@butylicus@DSM@5456@uid57755:gain	2.75374	2.52778
Ignicoccus@hospitalis@KIN4@I@uid58365:gain	17.6564	17.2371
Ignisphaera@aggregans@DSM@17230@uid51875:gain	49.4512	46.2228
Metallosphaera@cuprina@Ar@4@uid66329:gain	15.0098	14.6985
Metallosphaera@sedula@DSM@5348@uid58717:gain	31.3256	29.8884
Methanobacterium@AL@21@uid63623:gain	56.6525	55.8307
Methanobacterium@SWAN@1@uid67359:gain	43.6124	42.9147
Methanobrevibacter@ruminantium@M1@uid45857:gain	105.505	104.444
Methanobrevibacter@smithii@ATCC@35061@uid58827:gain	5.08608	4.99519
Methanocaldococcus@fervens@AG86@uid59347:gain	15.1039	14.7351
Methanocaldococcus@FS406@22@uid42499:gain	27.8652	27.0323
Methanocaldococcus@infernus@ME@uid48803:gain	11.3863	10.7848
Methanocaldococcus@jannaschii@DSM@2661@uid57713:gain	31.9645	31.2839
Methanocaldococcus@vulcanius@M7@uid41131:gain	23.5639	21.5454
Methanocella@paludicola@SANAE@uid42887:gain	29.537	27.1545
Methanococcoides@burtonii@DSM@6242@uid58023:gain	36.3399	30.2134
Methanococcus@aeolicus@Nankai@3@uid58823:gain	20.3621	17.971
Methanococcus@maripaludis@C5@uid58741:gain	17.5121	17.1618
Methanococcus@maripaludis@C6@uid58947:gain	11.1038	10.6667
Methanococcus@maripaludis@C7@uid58847:gain	10.1287	10.0682
Methanococcus@maripaludis@S2@uid58035:gain	6.77128	6.67851
Methanococcus@maripaludis@XI@uid70729:gain	27.3974	26.6659
Methanococcus@vannielii@SB@uid58767:gain	33.5575	33.0189
Methanococcus@voltae@A3@uid49529:gain	25.8791	23.8803
Methanocorpusculum@labreanum@Z@uid58785:gain	32.3938	31.6776
Methanoculleus@marisnigri@JR1@uid58561:gain	42.7522	39.8077
Methanohalobium@evestigatum@Z@7303@uid49857:gain	33.3431	30.7333
Methanohalophilus@mahii@DSM@5219@uid47313:gain	16.1306	15.4614
Methanoplanus@petrolearius@DSM@11571@uid52695:gain	56.3879	52.8391
Methanopyrus@kandleri@AV19@uid57883:gain	18.1475	15.8559
Methanosaeta@concilii@GP6@uid66207:gain	58.2426	54.006
Methanosaeta@thermophila@PT@uid58469:gain	32.3309	30.8617
Methanosalsum@zhilinae@DSM@4017@uid68249:gain	27.9088	25.9356
Methanosarcina@acetivorans@C2A@uid57879:gain	26.4386	24.7503
Methanosarcina@barkeri@Fusaro@uid57715:gain	3.89085	3.79451
Methanosarcina@mazei@Go1@uid57893:gain	13.7005	12.6601
Methanosphaera@stadtmanae@DSM@3091@uid58407:gain	14.8041	14.4604
Methanosphaerula@palustris@E1@9c@uid59193:gain	22.0402	20.9602
Methanospirillum@hungatei@JF@1@uid58181:gain	50.4713	46.7178
Methanothermobacter@marburgensis@Marburg@uid51637:gain	7.2666	7.02783
Methanothermobacter@thermautotrophicus@Delta@H@uid57877:gain	14.3769	13.7115
Methanothermococcus@okinawensis@IH1@uid51535:gain	12.283	11.5891
Methanothermus@fervidus@DSM@2088@uid60167:gain	1.1834	1.10098
Methanotorris@igneus@Kol@5@uid67321:gain	3.4569	3.04945
Nanoarchaeum@equitans@Kin4@M@uid58009:gain	29.4096	29.1057
Natrialba@magadii@ATCC@43099@uid46245:gain	66.6658	61.3448
Natronomonas@pharaonis@DSM@2160@uid58435:gain	29.9096	26.2189
Nitrosoarchaeum@koreensis@MY1@MY1:gain	51.386	50.201
Nitrosoarchaeum@limnia@SFB1:gain	59.3942	59.1275
Nitrosopumilus@maritimus@SCM1@uid58903:gain	23.358	22.6816
Picrophilus@torridus@DSM@9790@uid58041:gain	38.7335	38.5226
Pyrobaculum@aerophilum@IM2@uid57727:gain	13.1813	12.5964
Pyrobaculum@arsenaticum@DSM@13514@uid58409:gain	24.4614	24.1818
Pyrobaculum@calidifontis@JCM@11548@uid58787:gain	24.1655	23.1963
Pyrobaculum@islandicum@DSM@4184@uid58635:gain	10.8598	10.5987
Pyrococcus@abyssi@GE5@uid62903:gain	3.89638	3.74757
Pyrococcus@furiosus@DSM@3638@uid57873:gain	12.9203	12.629
Pyrococcus@horikoshii@OT3@uid57753:gain	21.9959	20.8196
Pyrococcus@NA2@uid66551:gain	8.55122	8.27872
Pyrococcus@yayanosii@CH1@uid68281:gain	11.7014	11.2742
Pyrolobus@fumarii@1A@uid73415:gain	29.3523	27.476
Staphylothermus@hellenicus@DSM@12710@uid45893:gain	8.85635	8.66273
Staphylothermus@marinus@F1@uid58719:gain	3.34586	3.14968
Sulfolobus@acidocaldarius@DSM@639@uid58379:gain	22.4955	21.5109
Sulfolobus@islandicus@L@D@8@5@uid43679:gain	26.1017	24.4551
Sulfolobus@islandicus@L@S@2@15@uid58871:gain	22.1967	21.2015
Sulfolobus@islandicus@M@14@25@uid58849:gain	11.2588	10.5035
Sulfolobus@islandicus@M@16@27@uid58851:gain	10.025	9.65432
Sulfolobus@islandicus@M@16@4@uid58841:gain	7.58622	6.44085
Sulfolobus@islandicus@Y@G@57@14@uid58923:gain	1.48889	1.39039
Sulfolobus@islandicus@Y@N@15@51@uid58825:gain	22.0575	21.065
Sulfolobus@solfataricus@P2@uid57721:gain	0.0355659	0.0317852
Sulfolobus@tokodaii@7@uid57807:gain	36.4854	34.2709
Thermococcus@4557@uid70841:gain	18.4541	18.1986
Thermococcus@AM4@uid54735:gain	20.2297	19.7307
Thermococcus@barophilus@MP@uid54733:gain	17.3532	16.81
Thermococcus@gammatolerans@EJ3@uid59389:gain	16.9047	16.5944
Thermococcus@kodakarensis@KOD1@uid58225:gain	11.4397	10.7372
Thermococcus@onnurineus@NA1@uid59043:gain	16.0756	15.5366
Thermococcus@sibiricus@MM@739@uid59399:gain	27.2094	26.5543
Thermofilum@pendens@Hrk@5@uid58563:gain	49.1486	44.8032
Thermoplasma@acidophilum@DSM@1728@uid61573:gain	6.30418	6.12632
Thermoplasma@volcanium@GSS1@uid57751:gain	3.00555	2.95452
Thermoproteus@neutrophilus@V24Sta@uid58421:gain	10.0335	8.90749
Thermoproteus@tenax@Kra@1@uid74443:gain	0.983564	0.904454
Thermoproteus@uzoniensis@768@20@uid65089:gain	11.2399	10.6919
Thermosphaera@aggregans@DSM@11486@uid48993:gain	16.6871	15.9467
uncultured@methanogenic@archaeon@RC@I@uid61623:gain	17.5928	16.6285
Vulcanisaeta@distributa@DSM@14429@uid52827:gain	17.513	16.4759
Vulcanisaeta@moutnovskia@768@28@uid63631:gain	21.077	20.4197
