# Supplementary material for: Updated clusters of orthologous genes for Archaea: a complex ancestor of the Archaea and the byways of horizontal gene transfer
Source: Biol Direct. 2012 Dec 14;7:46. doi: 10.1186/1745-6150-7-46 (PMC3534625; doi:10.1186/1745-6150-7-46)
Supplement: Additional file 4 — High-frequency two-gain patterns. The observed and expected numbers of the two-gain patterns (node numbers correspond to labels in the Additional file 1; p-value computed using expectation under the Poisson distribution). [file 1745-6150-7-46-S4.xlsx]

## Sheet: 2-gain patterns
observed	expected	ratio	pair of nodes	p(observed)
16	1.52409	10.498	39, 89	9.68781e-12
14	1.73281	8.07934	65, 114	5.04001e-09
13	4.03978	3.218	31, 114	0.000300273
13	0.87858	14.7966	15, 65	1.32231e-11
12	0.859028	13.9693	40, 76	1.52833e-10
12	1.26836	9.46101	9, 31	1.12714e-08
12	3.39729	3.53223	31, 39	0.000221754
12	0.272483	44.0395	31, Methanohalobium_evestigatum	0
11	0.851827	12.9134	31, Archaeoglobus_fulgidus	1.9704e-09
11	2.45121	4.48759	31, 35	5.18409e-05
10	1.69951	5.88405	31, 115	1.19435e-05
9	0.985612	9.13138	55, 76	1.00035e-06
9	0.0907144	99.2125	30, Halorhabdus_utahensis	0
9	0.862198	10.4384	31, Methanobrevibacter_ruminantium	3.35019e-07
9	1.11996	8.03598	89, 109	2.80324e-06
8	0.46297	17.2798	31, Methanobacterium_AL	3.47252e-08
8	2.04827	3.90574	15, 31	0.00127293
8	0.365602	21.8817	76, Archaeoglobus_fulgidus	5.72403e-09
7	1.05205	6.65367	35, 76	0.000113532
7	3.42825	2.04186	5, 31	0.0598979
